# Supplementary material for: Proteome‐Wide Association Study for Finding Druggable Targets in Progression and Onset of Parkinson's Disease
Source: CNS Neurosci Ther. 2025 Feb 26;31(2):e70294. doi: 10.1111/cns.70294 (PMC11862824; doi:10.1111/cns.70294)
Supplement: Supplementary file 2 — Table S1. Sources of human plasma and brain pQTL data and PD‐related phenotypes GWAS summary statistics. Table S2. F‐Value Statistics of SNPs in SMR Analysis. Table S3. Results of the Reverse MR Steiger Test. Table S4. Plasma proteins associated with PD progressions and onset identified through PWAS analysis. Table S5. Plasma and brain proteins associated with PD progressions and onset identified through SMR analysis. Table S6. Colocalization Results of Plasma and Brain Proteins with PD Progression and Onset. Table S7. Reverse MR Results of Plasma Proteins on PD Progression and Onset. Table S8. Brain proteins associated with PD progressions and onset identified through PWAS analysis. Table S9. Results of proteins intervention on‐target side effects identified through PheW‐MR analysis. Table S10. Whole Human Brain Gene Expression Data from 10x RNA‐seq in the ABA. Table S11. Druggability Assessment of Target Proteins. [file CNS-31-e70294-s002.xlsx]

## Sheet: S1
Supplementary Table S1: Sources of human plasma and brain pQTL data and PD-related phenotypes GWAS summary statistics
GWAS
ID	Trait	No. of Cases	No. of Controls	No. of Total	Path_http	PMID
GCST009324	The onset of parkinson's disease (Nalls MA et al.)	15056	12637	27693	https://www.ebi.ac.uk/gwas/studies/GCST009324	31701892
finngen_R9_G6_PARKINSON	The onset of parkinson's disease (FinnGen R9)	4235	373042	377277	https://storage.googleapis.com/finngen-public-data-r9/summary_stats/finngen_R9_G6_PARKINSON.gz	/
GCST011037	Cognitive progression in parkinson's disease (Tan MMX et al.)	/	/	2788	https://www.ebi.ac.uk/gwas/studies/GCST011037	33111402
GCST011038	Motor progression in parkinson's disease (Tan MMX et al.)	/	/	2848	https://www.ebi.ac.uk/gwas/studies/GCST011038	33111402
GCST011039	Composite progression in parkinson's disease (Tan MMX et al.)	/	/	2755	https://www.ebi.ac.uk/gwas/studies/GCST011039	33111402
PQTL
id	trait	no. of Cases	no. of Controls	no. of Total	path_http	pmid
deCODE	deCODE	/	/	4907	https://www.decode.com/summarydata/	34857953
ROS/MAP study	ROS/MAP study	/	/	376	https://www.synapse.org/#!Synapse:syn23627957	33510477

## Sheet: S2
Supplementary Table S2: F-Value Statistics of SNPs in SMR Analysis
HGNC symbol	SNP	Effect_allele	Other_allele	Eaf	Beta	SE	P	R2	F	Tissue
ACP6	rs12145385	G	A	0.717694	0.9454	0.005711	1e-200	0.84813	27392.4	plasma
ACYP2	rs7559380	T	A	0.475149	-0.2198	0.008009	8.16488e-166	0.133066	752.873	plasma
ADAMTS13	rs28647808	G	C	0.082505	-0.8811	0.009132	1e-200	0.654834	9305.54	plasma
ADH1A	rs1693439	G	A	0.950298	0.1774	0.0176569	9.46499e-24	0.0201567	100.902	plasma
ADH4	rs2602844	T	C	0.575547	0.1071	0.00815111	1.95998e-39	0.033987	172.571	plasma
ADH7	rs113954211	A	C	0.10835	-0.4233	0.015258	2.12699e-169	0.135584	769.351	plasma
ADK	rs4746172	T	C	0.758449	0.0561	0.00923301	1.232e-09	0.00746737	36.903	plasma
AGRP	rs34123523	T	C	0.0377734	0.511	0.020017	9.57301e-144	0.117239	651.429	plasma
AKR1B1	rs75627053	T	C	0.026839	0.3078	0.0377766	3.70301e-16	0.0133487	66.3612	plasma
ALCAM	rs77228368	G	C	0.0208748	0.3005	0.0226776	4.45396e-40	0.034547	175.516	plasma
ALDH6A1	rs8013751	T	G	0.100398	0.1113	0.0107501	4.04102e-25	0.0213779	107.149	plasma
ALKBH3	rs2434484	G	T	0.33002	-0.2406	0.008594	1.80348e-172	0.13773	783.472	plasma
ALPPL2	rs12478529	T	C	0.223658	0.1958	0.00959809	1.67599e-92	0.0781784	415.986	plasma
ANTXR2	rs7674623	T	C	0.213718	0.2207	0.0103647	1.30802e-100	0.084585	453.225	plasma
ANXA2	rs8033800	A	T	0.582505	-0.5649	0.006405	1e-200	0.613185	7775.49	plasma
ANXA4	rs17037076	A	G	0.196819	-0.2876	0.009525	2.82025e-200	0.156683	911.32	plasma
APOA1	rs77368797	T	G	0.0198807	-0.5909	0.0271516	5.20295e-105	0.0880246	473.435	plasma
APOC1	rs5112	G	C	0.557654	0.3016	0.008156	1e-200	0.217938	1366.88	plasma
APOC3	rs964184	C	G	0.837972	-0.2105	0.0123348	2.67597e-65	0.0560253	291.114	plasma
APOE	rs59325138	T	C	0.398608	0.2198	0.00844476	2.389e-149	0.121311	677.179	plasma
APOH	rs1801689	C	A	0.0407555	-1.8883	0.033736	1e-200	0.389674	3131.68	plasma
APOM	rs805295	T	C	0.0357853	-0.4845	0.0209797	5.35609e-118	0.0980312	533.104	plasma
ARL3	rs8354	T	C	0.0974155	-0.238	0.0132606	4.98794e-72	0.0616025	321.996	plasma
ARSA	rs2071421	C	T	0.139165	-0.1166	0.0128297	1.006e-19	0.0165538	82.5633	plasma
ASF1A	rs150141688	A	T	0.195825	0.1314	0.0106966	1.10099e-34	0.0298352	150.842	plasma
ASIP	rs62211989	C	G	0.0397614	0.6772	0.012415	1e-200	0.377471	2974.15	plasma
ASPH	rs112800350	T	C	0.026839	-0.2424	0.0210851	1.377e-30	0.0262274	132.11	plasma
ATF6B	rs9267803	T	C	0.28827	0.2088	0.00980723	1.39299e-100	0.0845631	453.097	plasma
ATP1B2	rs1624085	C	G	0.567594	-0.3071	0.008398	1e-200	0.214155	1336.69	plasma
ATXN3	rs2273185	A	C	0.313121	-0.2439	0.008247	3.19063e-192	0.15128	874.288	plasma
B3GNT2	rs4073090	G	A	0.410537	0.1595	0.00809324	1.84797e-86	0.0733463	388.239	plasma
BCAN	rs2365715	G	A	0.390656	-0.1979	0.00835991	6.92292e-124	0.102496	560.159	plasma
BCAT2	rs4802507	G	T	0.218688	-0.164	0.00931945	2.56999e-69	0.0593627	309.549	plasma
BCHE	rs1803274	T	C	0.185885	-0.5167	0.00758	1e-200	0.486373	4644.74	plasma
BMP1	rs1126931	T	C	0.209742	-0.0864	0.0101989	2.422e-17	0.0144145	71.7371	plasma
BPIFB1	rs2424956	T	C	0.586481	-0.3593	0.006256	1e-200	0.401989	3297.19	plasma
BST1	rs73224660	A	G	0.140159	-1.3987	0.005516	1e-200	0.929095	64272.3	plasma
BTD	rs13078881	C	G	0.0427435	-1.355	0.019113	1e-200	0.505989	5023.93	plasma
C1orf198	rs56148170	G	A	0.150099	0.1438	0.011993	3.99398e-33	0.0284646	143.709	plasma
C1QC	rs78865058	A	G	0.0407555	1.0336	0.015466	1e-200	0.476492	4464.49	plasma
C1RL	rs11064432	G	C	0.0506958	-0.2695	0.0225481	6.32001e-33	0.0282891	142.797	plasma
C6	rs403624	G	A	0.0874751	0.2846	0.0152389	7.77318e-78	0.0663628	348.647	plasma
CAMK2D	rs6836139	C	T	0.44334	0.0439	0.00797027	3.62999e-08	0.00614455	30.3254	plasma
CAPG	rs62623452	T	C	0.0159046	-1.2126	0.025151	1e-200	0.321438	2323.53	plasma
CASC4	rs28497688	T	C	0.0367793	0.2139	0.0363229	3.889e-09	0.00701756	34.6644	plasma
CAT	rs769218	A	G	0.215706	-0.212	0.00963714	2.99408e-107	0.0897661	483.725	plasma
CBR3	rs8129801	T	C	0.350895	-0.3788	0.007108	1e-200	0.366597	2838.89	plasma
CCDC126	rs7781145	A	C	0.229622	0.3065	0.009372	1e-200	0.178956	1069.1	plasma
CCL16	rs10445391	G	A	0.0984095	-1.3989	0.010631	1e-200	0.779184	17308	plasma
CCL7	rs1133763	C	A	0.151093	-0.586	0.008405	1e-200	0.497642	4858.95	plasma
CCNH	rs2230641	G	A	0.220676	-0.0963	0.00984773	1.387e-22	0.0191153	95.588	plasma
CD109	rs4708089	G	A	0.461233	0.5242	0.005756	1e-200	0.62828	8290.4	plasma
CD274	rs1411262	T	C	0.286282	-0.2424	0.00887	1.96823e-164	0.132092	746.519	plasma
CD46	rs10746399	C	T	0.605368	-0.2398	0.008173	3.1577e-189	0.149252	860.515	plasma
CD68	rs12944480	A	G	0.0745527	-0.1109	0.0153007	4.229e-13	0.0105925	52.5126	plasma
CD7	rs3176831	T	C	0.0337972	-0.4495	0.019569	9.29396e-117	0.0970852	527.406	plasma
CDON	rs7101525	G	C	0.0884692	-0.6651	0.012381	1e-200	0.370314	2884.6	plasma
CFB	rs547154	T	G	0.0884692	0.5588	0.011423	1e-200	0.327813	2392.08	plasma
CHGA	rs729940	T	C	0.164016	-0.338	0.011668	1.65961e-184	0.146037	838.81	plasma
CHL1	rs13077895	G	A	0.33002	-0.2291	0.008612	6.36519e-156	0.126042	707.4	plasma
CHST12	rs6952433	G	A	0.784294	-0.2047	0.00986154	1.051e-95	0.0807195	430.694	plasma
CKMT1A	rs28433760	A	G	0.100398	-0.202	0.0146905	5.067e-43	0.0371017	188.996	plasma
CLEC3B	rs10865936	A	G	0.245527	-0.2029	0.00955065	3.69693e-100	0.0842303	451.15	plasma
CLN5	rs1773045	A	G	0.0974155	-0.172	0.013697	3.614e-36	0.0311353	157.626	plasma
CLPS	rs2766582	A	G	0.667992	0.3626	0.00678	1e-200	0.368241	2859.03	plasma
CLSTN1	rs150943878	T	C	0.0139165	2.3589	0.035168	1e-200	0.478316	4497.25	plasma
CMBL	rs3852166	C	T	0.77833	-0.1675	0.00935358	1.02899e-71	0.061343	320.551	plasma
CNTN1	rs1838343	T	C	0.408549	-0.1995	0.00829968	1.14001e-127	0.105343	577.545	plasma
CNTN2	rs2071533	G	T	0.857853	-0.9554	0.009975	1e-200	0.651509	9169.96	plasma
COL10A1	rs9488842	C	A	0.270378	-0.2512	0.008777	3.76089e-180	0.14305	818.785	plasma
COL2A1	rs7299271	T	C	0.383698	-0.7006	0.005432	1e-200	0.772212	16628.1	plasma
COL6A1	rs1053315	A	G	0.27336	-1.2324	0.0039	1e-200	0.953161	99815.3	plasma
CPNE1	rs143646210	A	G	0.101392	-1.0782	0.010195	1e-200	0.69506	11180.1	plasma
CR2	rs61240730	C	T	0.0864811	-0.2527	0.0122695	2.998e-94	0.079567	424.014	plasma
CRELD1	rs3774207	T	C	0.210736	-0.878	0.005708	1e-200	0.82823	23650.7	plasma
CRP	rs2808628	A	G	0.312127	-0.1647	0.00880257	4.06894e-78	0.0665922	349.938	plasma
CRYBB1	rs4822754	G	A	0.542744	-0.1728	0.00843126	2.37798e-93	0.0788525	419.88	plasma
CSF2RB	rs2239749	G	A	0.473161	-0.5667	0.006693	1e-200	0.59366	7166.18	plasma
CST4	rs8121100	G	A	0.125249	-0.4338	0.013883	1e-200	0.165954	975.968	plasma
CST7	rs227651	G	A	0.210736	-0.6839	0.006853	1e-200	0.669922	9955.12	plasma
CTSB	rs2645425	A	G	0.258449	0.6105	0.006822	1e-200	0.620067	8005.18	plasma
CTSD	rs55861089	G	A	0.0954274	-0.3255	0.0128031	1.38596e-142	0.11639	646.092	plasma
CTSO	rs2334114	A	C	0.196819	-0.1756	0.00956857	3.19597e-75	0.0642259	336.649	plasma
CTSV	rs10981890	G	A	0.398608	-0.1635	0.0081034	1.56801e-90	0.0766075	406.934	plasma
CXCL5	rs352045	G	T	0.88668	-0.1975	0.0109064	2.72396e-73	0.0626413	327.789	plasma
DAPK2	rs34772505	T	C	0.404573	0.2611	0.008162	1e-200	0.17256	1022.92	plasma
DCLK1	rs1926318	T	C	0.22664	0.2174	0.00985264	6.83491e-108	0.0902637	486.672	plasma
DEFB1	rs2741130	G	A	0.439364	-0.3512	0.006403	1e-200	0.380073	3007.22	plasma
DKK1	rs75580312	A	G	0.0139165	0.7202	0.0332932	8.97103e-104	0.0870605	467.755	plasma
DKK3	rs11022114	A	G	0.312127	0.332	0.006955	1e-200	0.317113	2277.74	plasma
DLK1	rs12881545	C	G	0.651093	0.4529	0.0065	1e-200	0.49733	4852.89	plasma
DNAJB4	rs6699769	G	A	0.21173	-0.1915	0.0102694	1.32102e-77	0.0661754	347.592	plasma
DNAJC30	rs11544049	T	C	0.0328032	0.3519	0.017622	1.01797e-88	0.0751587	398.613	plasma
DTD2	rs56183134	C	T	0.135189	-0.1573	0.0129559	6.38604e-34	0.0291643	147.348	plasma
EDAR	rs141332418	T	C	0.0168986	1.6023	0.02959	1e-200	0.374046	2931.03	plasma
EDIL3	rs10434639	G	A	0.370775	-0.0639	0.0085613	8.405e-14	0.0112254	55.6859	plasma
EGF	rs115294968	A	G	0.0119284	-0.5066	0.0362595	2.32597e-44	0.0382586	195.124	plasma
EGFLAM	rs113400125	T	C	0.0248509	0.6904	0.0264944	1.081e-149	0.12156	678.76	plasma
EGFR	rs13244925	C	A	0.533797	-0.102	0.00832294	1.57399e-34	0.0296987	150.131	plasma
EHBP1	rs13389363	G	A	0.128231	0.0718	0.0125801	1.147e-08	0.00659464	32.5614	plasma
ENG	rs11794565	T	C	0.450298	0.1861	0.00853838	2.54898e-105	0.0882661	474.859	plasma
ENPP2	rs7829390	A	G	0.402584	-0.1609	0.00845493	9.56803e-81	0.0687308	362.005	plasma
ENPP5	rs1047153	T	C	0.670974	-0.7227	0.005399	1e-200	0.785016	17910.7	plasma
EPB41	rs204074	C	T	0.0944334	-0.098	0.0125425	5.566e-15	0.0122885	61.0249	plasma
EPHA1	rs4725617	G	A	0.919483	1.2036	0.010313	1e-200	0.735151	13615	plasma
EPHA5	rs62300408	G	C	0.0666004	0.1829	0.0161217	7.85402e-30	0.0255591	128.656	plasma
ESM1	rs4242051	C	T	0.740557	0.1479	0.0094322	2.062e-55	0.0477157	245.773	plasma
EVA1C	rs34028712	C	T	0.442346	0.0694	0.00805202	6.75699e-18	0.0149131	74.2561	plasma
F10	rs547138	A	T	0.607356	0.154	0.00844435	2.62304e-74	0.0634763	332.454	plasma
F7	rs6046	A	G	0.111332	-1.2451	0.009631	1e-200	0.773039	16706.6	plasma
FAH	rs11555096	T	C	0.0188867	-1.4758	0.021891	1e-200	0.480845	4543.04	plasma
FAHD1	rs4644862	G	C	0.180915	0.2165	0.011163	8.61208e-84	0.071197	375.991	plasma
FAIM3	rs72758947	G	A	0.11332	-0.1586	0.0115442	5.96595e-43	0.03704	188.669	plasma
FAM177A1	rs799473	T	G	0.823062	-0.7459	0.008817	1e-200	0.593246	7153.89	plasma
FAM19A5	rs133688	A	G	0.696819	0.0522	0.00892278	4.90999e-09	0.00692638	34.2108	plasma
FAM3B	rs60265870	A	G	0.0755467	-0.5545	0.01928	6.71914e-182	0.144251	826.822	plasma
FAM3B	rs17000823	C	A	0.0616302	-0.9807	0.016723	1e-200	0.41206	3437.69	plasma
FAM3D	rs12493131	G	T	0.879722	0.4529	0.015112	2.44706e-197	0.15472	897.808	plasma
FBLN5	rs2430349	G	A	0.707753	-0.0839	0.00919323	7.08903e-20	0.0166902	83.2551	plasma
FCER2	rs2277989	G	A	0.499006	-0.2702	0.00856	1e-200	0.168781	995.97	plasma
FCGR2A	rs1801274	G	A	0.510934	1.2362	0.003876	1e-200	0.95398	101679	plasma
FCGR2B	rs72480273	C	A	0.17992	1.2482	0.005112	1e-200	0.923953	59595	plasma
FCN2	rs11103563	G	A	0.104374	-1.0189	0.009985	1e-200	0.679695	10408.5	plasma
FETUB	rs76908507	A	G	0.0427435	0.5132	0.0210189	1.15405e-131	0.108328	595.904	plasma
FGFR1	rs62505473	G	C	0.387674	0.0936	0.00832883	2.65103e-29	0.0250918	126.243	plasma
FGFR3	rs2403274	G	C	0.281312	-0.1729	0.00930321	4.25193e-77	0.0657607	345.261	plasma
FGL1	rs2073562	G	A	0.654076	0.5253	0.006528	1e-200	0.568889	6472.58	plasma
FGL2	rs66471312	C	T	0.166998	-0.0717	0.0109708	6.338e-11	0.00862942	42.6958	plasma
FOLR3	rs76745121	C	A	0.0994036	1.3447	0.008054	1e-200	0.850318	27864.5	plasma
FRZB	rs288326	A	G	0.124254	0.5349	0.014929	1e-200	0.207367	1283.24	plasma
FSTL1	rs1147707	T	C	0.353877	-0.1507	0.00848818	1.602e-70	0.0603592	315.08	plasma
FSTL3	rs7250835	C	T	0.850895	0.0965	0.0110903	3.281e-18	0.0151951	75.6817	plasma
FTCD	rs61735836	T	C	0.0467197	0.8885	0.016562	1e-200	0.369684	2876.82	plasma
FUT10	rs10097936	A	G	0.600398	-0.6802	0.005199	1e-200	0.7772	17110.3	plasma
FUT8	rs2127870	C	G	0.715706	-1.0548	0.006829	1e-200	0.829408	23847.8	plasma
GALP	rs139011716	A	G	0.0188867	0.2271	0.0287025	2.529e-15	0.0125972	62.5774	plasma
GAS6	rs6602909	C	T	0.362823	-0.26	0.008718	1.94581e-195	0.153445	889.07	plasma
GCKR	rs1260326	C	T	0.589463	0.0866	0.00839178	5.74501e-25	0.0212416	106.451	plasma
GFRA2	rs15881	C	A	0.467197	0.3086	0.00843	1e-200	0.214515	1339.55	plasma
GFRAL	rs72988065	G	A	0.154076	0.1684	0.0102493	1.15798e-60	0.052146	269.848	plasma
GGH	rs77601210	T	A	0.0705765	0.6264	0.011677	1e-200	0.369659	2876.5	plasma
GKN2	rs17504565	A	G	0.0447316	-0.8438	0.015085	1e-200	0.389363	3127.6	plasma
GLCE	rs28638321	C	T	0.23161	-0.6191	0.006937	1e-200	0.618781	7961.62	plasma
GLO1	rs9462450	C	T	0.130219	-0.1615	0.0144885	7.42194e-29	0.0246958	124.2	plasma
GM2A	rs72794132	T	C	0.151093	0.3212	0.011098	3.5229e-184	0.145814	837.307	plasma
GMPR	rs1042391	A	T	0.398608	1.1572	0.004065	1e-200	0.942906	81006.3	plasma
GNPDA1	rs9324861	T	C	0.159046	0.1713	0.0104436	1.84003e-60	0.0519777	268.929	plasma
GNPNAT1	rs78459273	A	G	0.0785288	0.1053	0.0132343	1.768e-15	0.0127371	63.2816	plasma
GOLM1	rs7868110	A	G	0.110338	0.3623	0.0141574	1.93097e-144	0.117746	654.625	plasma
GPN1	rs10208529	T	A	0.265408	0.0786	0.00967181	4.41101e-16	0.0132803	66.0165	plasma
GPNMB	rs10250602	C	T	0.336978	-0.2351	0.008794	1.88838e-157	0.127135	714.423	plasma
GPNMB	rs73086142	A	G	0.0387674	0.7388	0.014815	1e-200	0.336341	2485.84	plasma
GPR56	rs11866912	A	C	0.470179	0.0627	0.00818726	1.88499e-14	0.0118109	58.6247	plasma
GSN	rs10985149	T	C	0.0198807	-0.6283	0.0342703	4.45993e-75	0.0641074	335.986	plasma
GSR	rs4733505	G	A	0.631213	0.113	0.00857819	1.25601e-39	0.0341552	173.456	plasma
GSTO1	rs45596840	A	G	0.335984	-0.8222	0.005776	1e-200	0.805045	20254.6	plasma
GZMA	rs139268409	A	C	0.0119284	-1.0049	0.0416167	8.12089e-129	0.106202	582.819	plasma
HAVCR1	rs13173581	T	C	0.296223	-0.3722	0.007317	1e-200	0.345256	2586.48	plasma
HAVCR2	rs1036199	A	C	0.818091	-0.6498	0.008146	1e-200	0.564601	6360.53	plasma
HDHD2	rs75228657	G	A	0.0616302	0.4584	0.016308	7.625e-174	0.138686	789.788	plasma
HEBP1	rs117295603	C	T	0.0298211	-1.3694	0.020382	1e-200	0.479146	4512.22	plasma
HGFAC	rs2498323	A	G	0.0815109	-1.5166	0.008643	1e-200	0.862538	30777.7	plasma
HMHA1	rs7251797	G	A	0.34493	0.1293	0.00854919	1.12099e-51	0.0445393	228.649	plasma
HP	rs217184	C	T	0.213718	0.7402	0.00678	1e-200	0.708368	11914.1	plasma
HRG	rs56112115	A	C	0.201789	1.0713	0.007403	1e-200	0.810163	20932.9	plasma
HS6ST3	rs9562027	T	A	0.467197	0.0954	0.0082705	8.79199e-31	0.0263996	133.001	plasma
HSPG2	rs2229475	T	C	0.0497018	0.5138	0.017412	2.24718e-191	0.150707	870.39	plasma
HTATIP2	rs10437608	A	G	0.538767	0.5467	0.006438	1e-200	0.595066	7208.07	plasma
IDO1	rs6474193	T	C	0.338966	0.0585	0.00845201	4.47099e-12	0.00966844	47.8867	plasma
IDUA	rs3733345	T	G	0.517893	0.4497	0.005968	1e-200	0.536415	5675.59	plasma
IGFALS	rs77971956	G	A	0.0109344	-0.8547	0.0510549	6.60995e-63	0.0540275	280.14	plasma
IL5RA	rs6800335	T	C	0.311133	0.3672	0.006586	1e-200	0.387817	3107.31	plasma
IRAK4	rs12229685	T	C	0.0765408	0.1379	0.0192568	8.00201e-13	0.0103426	51.2605	plasma
ISG15	rs1921	A	G	0.392644	0.3075	0.00698	1e-200	0.283419	1940	plasma
ITIH3	rs2071044	T	C	0.498012	0.4812	0.005959	1e-200	0.570611	6518.2	plasma
ITIH5	rs10795561	A	T	0.625249	0.3407	0.009178	1e-200	0.219252	1377.44	plasma
JAG1	rs2423507	G	C	0.382704	0.0692	0.00856316	6.41698e-16	0.0131337	65.278	plasma
KIR2DL3	rs17207383	G	T	0.522863	-0.5411	0.005442	1e-200	0.668298	9882.37	plasma
KLK10	rs2569454	C	T	0.555666	0.6107	0.006584	1e-200	0.636802	8600.01	plasma
KLK11	rs1048328	A	G	0.0904573	-1.4812	0.012429	1e-200	0.743212	14196.4	plasma
KLK13	rs3760739	T	G	0.311133	-0.4443	0.007028	1e-200	0.448874	3994.96	plasma
KREMEN1	rs2205771	A	G	0.193837	0.2258	0.011143	2.67908e-91	0.0772193	410.456	plasma
LCN1	rs56307603	C	T	0.139165	-0.0917	0.0110348	9.56599e-17	0.0138779	69.0292	plasma
LCT	rs12469551	G	T	0.714712	0.9573	0.00869	1e-200	0.712072	12130.5	plasma
LDHA	rs111294128	G	A	0.0109344	-0.2458	0.0246391	1.941e-23	0.0198782	99.4803	plasma
LDHC	rs4757651	A	G	0.116302	0.0724	0.012624	9.74398e-09	0.00665834	32.8781	plasma
LEPR	rs61781311	T	G	0.153082	-1.3941	0.005234	1e-200	0.935308	70915.9	plasma
LGALS3	rs76424323	G	A	0.0785288	-0.5703	0.011608	1e-200	0.329713	2412.76	plasma
LIPN	rs10509554	T	C	0.309145	0.7772	0.005602	1e-200	0.796851	19239.9	plasma
LPO	rs7219860	A	G	0.2167	-0.2901	0.009467	1e-200	0.160624	938.628	plasma
LRP10	rs117221168	A	G	0.0308151	0.1926	0.0189433	2.779e-24	0.0206315	103.329	plasma
LRPAP1	rs1800493	T	C	0.0119284	-0.8133	0.0398562	1.48301e-92	0.0782205	416.229	plasma
LRRC15	rs58182031	A	G	0.102386	0.4608	0.012867	1e-200	0.207211	1282.02	plasma
MAN2B2	rs11943337	G	C	0.449304	0.7687	0.006261	1e-200	0.754416	15067.8	plasma
MAP1LC3A	rs6120675	C	T	0.497018	0.0496	0.00816253	1.228e-09	0.00746865	36.9094	plasma
MAP2K1	rs34591673	A	G	0.106362	0.1122	0.0162924	5.71199e-12	0.00957243	47.4066	plasma
MAPRE2	rs3786314	G	A	0.44831	-0.1487	0.00819099	1.19199e-73	0.0629364	329.437	plasma
MATN3	rs2670634	A	G	0.393638	0.5728	0.006096	1e-200	0.642766	8825.49	plasma
MBL2	rs7899547	G	T	0.648111	0.8955	0.004843	1e-200	0.874492	34176.3	plasma
MCF2L	rs3011487	C	T	0.439364	0.2089	0.0080387	6.98494e-149	0.120974	675.038	plasma
MFGE8	rs34239095	G	C	0.27336	0.2578	0.00904	7.06788e-179	0.142172	812.928	plasma
MGAT2	rs7519	C	T	0.526839	0.131	0.00804421	1.26101e-59	0.0512744	265.093	plasma
MICA	rs3132467	A	G	0.315109	-1.0127	0.004872	1e-200	0.898012	43188.7	plasma
MICA	rs2256183	G	A	0.60835	-1.0417	0.004066	1e-200	0.930441	65610.5	plasma
MICB	rs3134900	G	C	0.0894632	-1.0246	0.009968	1e-200	0.682858	10561.3	plasma
MMP16	rs35889496	G	A	0.666998	-0.0699	0.00907862	1.367e-14	0.0119367	59.2567	plasma
MMP8	rs145242717	T	C	0.0745527	-0.2453	0.0164897	4.71999e-50	0.0431516	221.204	plasma
MPO	rs34097845	T	C	0.0536779	-0.5179	0.018241	2.53249e-177	0.141098	805.782	plasma
MRVI1	rs4910165	G	C	0.693837	-0.1096	0.00831254	1.072e-39	0.0342151	173.771	plasma
MUSK	rs7469095	G	T	0.407555	-0.0654	0.0081051	7.08803e-16	0.0130948	65.0821	plasma
MVD	rs148455330	T	C	0.0129225	-0.2217	0.0284331	6.32701e-15	0.0122382	60.7723	plasma
MXRA7	rs7219390	C	T	0.470179	-0.2843	0.008055	1e-200	0.202467	1245.22	plasma
NAAA	rs10518142	T	G	0.312127	-0.6054	0.006038	1e-200	0.671993	10049	plasma
NANS	rs7874696	A	T	0.223658	0.1025	0.00932208	4.02101e-28	0.0240456	120.85	plasma
NCR1	rs2278428	A	C	0.917495	0.4433	0.013182	1e-200	0.187303	1130.46	plasma
NFASC	rs6667532	G	A	0.0775348	0.5321	0.014545	1e-200	0.214291	1337.77	plasma
NHEJ1	rs115279228	T	C	0.0208748	-0.3047	0.0263316	5.73704e-31	0.0265633	133.848	plasma
NMRAL1	rs11557236	A	G	0.083499	-0.8722	0.010596	1e-200	0.579974	6772.85	plasma
NPTX2	rs1564663	T	C	0.691849	0.1185	0.0090495	3.533e-39	0.0337641	171.4	plasma
NRXN3	rs34121288	T	C	0.332008	-0.1612	0.00860064	2.21696e-78	0.0668073	351.149	plasma
NSF	rs7225002	G	A	0.439364	0.1044	0.00809143	4.35502e-38	0.0328129	166.408	plasma
NSF	rs3874943	G	A	0.497018	-0.1197	0.0080717	9.43006e-50	0.0428945	219.827	plasma
NT5M	rs55708107	C	A	0.0497018	0.2883	0.0192253	7.818e-51	0.0438194	224.784	plasma
NUDT2	rs10814104	C	T	0.765408	0.3	0.009749	1e-200	0.161761	946.554	plasma
PAICS	rs138933625	G	C	0.0695825	-0.1926	0.0216587	5.97399e-19	0.0158595	79.0443	plasma
PAM	rs76160968	G	A	0.0347913	-1.0748	0.0127	1e-200	0.593429	7159.3	plasma
PAM	rs41300805	C	G	0.0974155	0.7017	0.007534	1e-200	0.638704	8671.11	plasma
PARP1	rs1433574	C	A	0.172962	-0.0599	0.0100651	2.661e-09	0.00716602	35.403	plasma
PARP1	rs878367	T	C	0.166004	0.0674	0.0110668	1.127e-09	0.00750221	37.0765	plasma
PCBD2	rs142544555	T	C	0.0109344	-0.2763	0.0400175	5.03899e-12	0.00962159	47.6524	plasma
PDCD1LG2	rs16923189	G	A	0.302187	0.347	0.007393	1e-200	0.309847	2202.12	plasma
PDCD5	rs10402931	A	G	0.694831	0.3289	0.007299	1e-200	0.292684	2029.66	plasma
PDCD6	rs34511054	C	A	0.055666	-0.1843	0.0177104	2.321e-25	0.0215922	108.247	plasma
PDE5A	rs2389874	G	A	0.644135	-0.1916	0.00833574	6.52924e-117	0.0972024	528.112	plasma
PDGFA	rs145134253	A	C	0.0168986	-0.2978	0.0432106	5.50799e-12	0.0095867	47.4779	plasma
PDGFRB	rs2304058	G	C	0.565606	1.182	0.004537	1e-200	0.932578	67845.4	plasma
PEX14	rs684016	A	C	0.519881	0.0509	0.00799378	1.92199e-10	0.00819486	40.5279	plasma
PFKM	rs4760682	A	C	0.817097	0.2044	0.0101654	6.35795e-90	0.0761222	404.144	plasma
PGLS	rs117004311	T	C	0.0139165	-0.4674	0.0382868	2.82197e-34	0.0294761	148.971	plasma
PI3	rs56191952	G	A	0.161034	0.3382	0.010174	1e-200	0.1838	1104.55	plasma
PIGR	rs748844	A	G	0.442346	-0.1423	0.00839913	2.19601e-64	0.0552632	286.922	plasma
PKP2	rs9919823	C	T	0.0347913	0.243	0.0193092	2.565e-36	0.031266	158.309	plasma
PLA2G12B	rs11000443	A	C	0.0367793	-0.2052	0.0196511	1.591e-25	0.021738	108.994	plasma
PMEL	rs2069398	A	G	0.0656064	0.416	0.014119	8.3697e-191	0.15032	867.764	plasma
PNLIP	rs147414236	C	A	0.0119284	-0.3002	0.0370017	4.93303e-16	0.0132366	65.7962	plasma
PNLIPRP1	rs2915766	T	C	0.527833	0.1466	0.00828347	4.35201e-70	0.0600005	313.088	plasma
POLM	rs142059440	C	G	0.0208748	0.4602	0.0278374	2.169e-61	0.0527571	273.186	plasma
POMGNT2	rs1949585	T	A	0.466203	-0.3313	0.006475	1e-200	0.347904	2616.89	plasma
PPA1	rs10823500	G	A	0.400596	0.1753	0.00812861	3.76299e-103	0.0865742	464.894	plasma
PRCP	rs2229437	G	T	0.186879	0.2154	0.0111676	6.78202e-83	0.0704722	371.873	plasma
PRKCA	rs12944131	A	C	0.422465	0.0762	0.00853636	4.396e-19	0.0159791	79.6503	plasma
PROC	rs61185143	C	T	0.579523	0.1422	0.00801116	1.71604e-70	0.0603345	314.943	plasma
PROK2	rs7634474	G	A	0.823062	-0.6555	0.007676	1e-200	0.59777	7289.51	plasma
PRSS8	rs72793373	C	T	0.0198807	0.226	0.0256074	1.089e-18	0.0156254	77.859	plasma
PSAP	rs1867981	T	C	0.535785	-0.2727	0.008165	1e-200	0.185218	1115.02	plasma
PTEN	rs117002784	T	C	0.0159046	0.1338	0.0212185	2.867e-10	0.00803825	39.7471	plasma
PTGR1	rs41279067	C	G	0.156064	-0.5451	0.007848	1e-200	0.495751	4822.33	plasma
PTPN9	rs111336837	T	C	0.236581	-0.0692	0.00877165	3.045e-15	0.0125245	62.2118	plasma
PTPRS	rs55763631	A	C	0.0576541	0.1985	0.0165534	3.93595e-33	0.02847	143.737	plasma
PYY	rs62080325	G	A	0.346918	0.0801	0.00852064	5.41998e-21	0.017691	88.3372	plasma
QPCT	rs4384764	A	G	0.234592	0.2206	0.00919386	3.19209e-127	0.105007	575.491	plasma
QPCTL	rs17850756	A	G	0.285288	-0.2941	0.009215	1e-200	0.171897	1018.17	plasma
RAB31	rs12607866	C	T	0.297217	0.1269	0.00882532	7.00104e-47	0.0404317	206.674	plasma
RALB	rs4849845	A	G	0.707753	-0.2404	0.008665	2.07021e-169	0.135592	769.405	plasma
RARRES2	rs883138	C	A	0.255467	0.2491	0.009258	1.84547e-159	0.128567	723.662	plasma
RBP1	rs2071387	G	A	0.190855	0.0901	0.00976791	2.86e-20	0.0170437	85.049	plasma
RBP7	rs1220402	C	A	0.760437	0.1295	0.00970624	1.32e-40	0.0350063	177.935	plasma
REN	rs3014620	C	T	0.0318091	0.3118	0.0254145	1.336e-34	0.0297613	150.457	plasma
RET	rs2435359	G	A	0.746521	0.3379	0.009151	1e-200	0.217441	1362.89	plasma
RFESD	rs78749432	A	G	0.0407555	-0.1607	0.0212825	4.32602e-14	0.0114856	56.9914	plasma
RGMA	rs11074135	T	A	0.379722	-0.1739	0.00884363	4.39902e-86	0.0730435	386.51	plasma
ROR1	rs61765448	T	C	0.206759	-0.3004	0.010848	8.7795e-169	0.135152	766.52	plasma
RRM2B	rs1037699	T	C	0.083499	0.2723	0.0151224	1.73498e-72	0.0619798	324.098	plasma
RSPO3	rs9285458	A	G	0.481113	0.2125	0.007975	2.00361e-156	0.126402	709.708	plasma
S100A16	rs9726753	A	G	0.460239	0.1865	0.00828475	3.22103e-112	0.0936052	506.549	plasma
SCUBE3	rs3800403	G	A	0.83996	0.2734	0.0116338	4.04e-122	0.101162	552.048	plasma
SDSL	rs113152874	C	G	0.028827	0.7747	0.029994	4.24603e-147	0.11968	666.839	plasma
SEMA3C	rs917191	C	G	0.586481	0.1075	0.00826647	1.156e-38	0.0333154	169.044	plasma
SEPW1	rs11666891	T	C	0.478131	0.1253	0.00813616	1.62698e-53	0.046105	237.075	plasma
SERPINA1	rs1243167	A	G	0.209742	0.4096	0.007072	1e-200	0.406044	3353.19	plasma
SERPINA10	rs2232700	A	T	0.166004	0.8127	0.006532	1e-200	0.759306	15473.6	plasma
SERPINA11	rs72631635	T	G	0.144135	-0.2965	0.011076	7.30421e-158	0.127429	716.319	plasma
SERPINA3	rs61976127	G	A	0.193837	-0.3218	0.010484	1e-200	0.161074	941.762	plasma
SERPINB5	rs7244879	G	A	0.688867	0.1391	0.00829814	4.56705e-63	0.0541619	280.877	plasma
SERPINE2	rs13412535	A	G	0.225646	-0.8039	0.007402	1e-200	0.706207	11790.4	plasma
SERPING1	rs11606706	T	G	0.266402	-0.6827	0.007074	1e-200	0.654944	9310.06	plasma
SEZ6L	rs73158619	A	G	0.0109344	0.2238	0.0212992	7.98399e-26	0.0220046	110.361	plasma
SH3BGRL3	rs6598954	C	T	0.926441	0.4573	0.014143	1e-200	0.175639	1045.06	plasma
SH3BP2	rs7695151	T	C	0.45328	0.2567	0.007927	1e-200	0.176078	1048.23	plasma
SHBG	rs858519	C	T	0.573559	0.1691	0.00818838	9.51891e-95	0.0799615	426.299	plasma
SLIT2	rs593770	C	T	0.720676	-0.1035	0.00880886	7.10099e-32	0.0273638	137.995	plasma
SLITRK5	rs12877225	A	G	0.270378	-0.1355	0.00936543	1.92701e-47	0.0409133	209.241	plasma
SMOC1	rs1958078	C	A	0.83002	0.2457	0.012014	5.87304e-93	0.0785408	418.079	plasma
SNCA	rs2119785	C	A	0.468191	0.0461	0.00806823	1.105e-08	0.00660921	32.6338	plasma
SORD	rs74011388	T	C	0.114314	0.2722	0.0140866	3.41608e-83	0.0707128	373.239	plasma
SRA1	rs2563253	G	A	0.517893	-0.1156	0.00811838	5.22498e-46	0.0396805	202.675	plasma
STARD5	rs11634869	T	A	0.234592	-0.2125	0.00926466	2.00399e-116	0.0968305	525.874	plasma
TAPBP	rs144706539	A	G	0.0218688	1.9494	0.032334	1e-200	0.425532	3633.34	plasma
TAPBPL	rs2041388	A	G	0.293241	1.3258	0.003943	1e-200	0.958403	113012	plasma
TBCE	rs903347	T	C	0.589463	-0.1006	0.0083447	1.81301e-33	0.0287662	145.277	plasma
TESC	rs10850746	C	T	0.368787	-0.5317	0.00653	1e-200	0.574669	6627.2	plasma
TFF1	rs3761376	A	G	0.239563	-0.3748	0.007805	1e-200	0.319698	2305.03	plasma
TFRC	rs3827554	C	A	0.67992	0.0761	0.00883794	7.26798e-18	0.0148846	74.1123	plasma
TGFBI	rs916951	G	A	0.513917	-0.4645	0.00651	1e-200	0.509206	5089	plasma
TGM3	rs214830	C	G	0.656064	0.3604	0.007466	1e-200	0.321976	2329.25	plasma
THBS2	rs74507247	A	G	0.0974155	0.6973	0.009289	1e-200	0.534533	5632.8	plasma
TIMD4	rs4704826	A	C	0.647117	-0.2416	0.008727	1.0821e-168	0.135089	766.102	plasma
TLL1	rs1903176	A	T	0.319085	-0.0586	0.00864356	1.205e-11	0.00927993	45.9444	plasma
TMEM132A	rs555835	C	T	0.610338	0.533	0.006698	1e-200	0.563408	6329.76	plasma
TMEM132C	rs117965239	G	C	0.0168986	-0.8708	0.029373	3.78805e-193	0.151904	878.543	plasma
TMEM190	rs4806666	T	C	0.440358	-1.0062	0.005374	1e-200	0.877214	35042.6	plasma
TNFAIP8	rs1035376	A	G	0.89662	0.2207	0.0108365	3.32505e-92	0.0779415	414.619	plasma
TNFRSF17	rs11570136	A	T	0.343936	-0.1343	0.00872414	1.79403e-53	0.0460689	236.881	plasma
TNFRSF19	rs61947047	T	C	0.287276	0.1045	0.00877975	1.15e-32	0.0280603	141.609	plasma
TNFRSF21	rs6458555	A	G	0.309145	0.1141	0.00859508	3.23102e-40	0.0346683	176.155	plasma
TNFSF12	rs80067372	A	G	0.265408	0.3664	0.007301	1e-200	0.339171	2517.5	plasma
TNFSF14	rs1047286	A	G	0.204771	-0.0699	0.00938772	9.62901e-14	0.0111722	55.4188	plasma
TPSAB1	rs35116045	T	C	0.413519	0.5409	0.005595	1e-200	0.655726	9342.36	plasma
TPST1	rs313829	G	A	0.681909	0.2908	0.008863	1e-200	0.179916	1076.09	plasma
TPST2	rs2283824	A	G	0.45328	0.1493	0.00858816	1.08302e-67	0.0580159	302.094	plasma
TRDMT1	rs11254435	T	A	0.496024	-0.3093	0.006818	1e-200	0.295478	2057.16	plasma
TREM2	rs143332484	T	C	0.0109344	-1.4387	0.041988	1e-200	0.193068	1173.58	plasma
TREML2	rs13207171	T	C	0.117296	0.7609	0.00861	1e-200	0.614137	7806.78	plasma
TSTA3	rs72693361	T	G	0.0208748	-0.1285	0.022521	1.158e-08	0.00659087	32.5427	plasma
USP15	rs73136831	T	A	0.122266	0.1998	0.0136152	9.34797e-49	0.0420411	215.261	plasma
UXS1	rs4851931	T	C	0.0924453	0.1671	0.0130275	1.16201e-37	0.0324408	164.458	plasma
VAV1	rs36097961	T	C	0.0586481	-0.1123	0.0135885	1.405e-16	0.0137277	68.2715	plasma
VIM	rs796667	T	G	0.656064	-0.0763	0.00806288	2.98899e-21	0.0179225	89.5141	plasma
VWC2	rs557626	A	G	0.137177	-0.3962	0.012158	1e-200	0.177913	1061.52	plasma
WARS	rs2273804	G	C	0.224652	-0.2551	0.009555	4.95665e-157	0.126835	712.496	plasma
ZYX	rs12539742	A	G	0.252485	0.0789	0.00891122	8.44297e-19	0.0157246	78.3615	plasma
CD38	rs4698412	G	A	0.440358	0.1429	0.0174684	2.82699e-16	0.151089	66.5644	brain
GPNMB	rs858239	A	G	0.379722	-0.297	0.0300241	4.50705e-23	0.206505	97.3322	brain

## Sheet: S3
																Supplementary Table S3: Results of the Reverse MR Steiger Test
SNP	Effect_allele.exposure	Other_allele.exposure	Effect_allele.outcome	Other_allele.outcome	Beta.exposure	Beta.outcome	Remove	Palindromic	Ambiguous	Chr.outcome	Pos.outcome	Pval.outcome	SE.outcome	Outcome	MR_keep.outcome	Pval_origin.outcome	Pval.exposure	Exposure	SE.exposure	MR_keep.exposure	Pval_origin.exposure	R2	F	MR_keep	Rsq.exposure	Rsq.outcome	Steiger_dir	Steiger_pval
rs113730632	G	A	G	A	0.41094	-0.0251	FALSE	FALSE	FALSE	chr3	23951314	0.087967	0.014711	HDHD2	TRUE	reported	1.648e-06	Cognitive progression in parkinson's disease (Tan MMX et al.)	0.0857483	TRUE	reported	0.00817053	22.9506	TRUE	0.00817634	8.23405e-05	TRUE	3.3851e-05
rs143371462	G	A	G	A	-0.636032	0.0302	FALSE	FALSE	FALSE	chr12	20812884	0.342492	0.031814	HDHD2	TRUE	reported	6.75934e-07	Cognitive progression in parkinson's disease (Tan MMX et al.)	0.128022	TRUE	reported	0.00877542	24.6648	TRUE	0.00878167	2.54451e-05	TRUE	6.20179e-06
rs17092224	C	G	C	G	-0.26771	0.0057	FALSE	TRUE	TRUE	chr11	107127349	0.675691	0.013625	HDHD2	TRUE	reported	3.85251e-06	Cognitive progression in parkinson's disease (Tan MMX et al.)	0.0579561	TRUE	reported	0.00759499	21.3216	FALSE	0.0076004	4.95105e-06	TRUE	1.50607e-05
rs2956605	A	C	A	C	-0.171526	-0.0138	FALSE	FALSE	FALSE	chr8	74970819	0.092449	0.008202	HDHD2	TRUE	reported	3.70084e-06	Cognitive progression in parkinson's disease (Tan MMX et al.)	0.0370666	TRUE	reported	0.00762217	21.3985	TRUE	0.0076276	8.00813e-05	TRUE	6.49319e-05
rs34105455	G	A	G	A	-0.24632	0.0198	FALSE	FALSE	FALSE	chr11	8882396	0.115975	0.012596	HDHD2	TRUE	reported	3.64359e-06	Cognitive progression in parkinson's disease (Tan MMX et al.)	0.0531924	TRUE	reported	0.00763273	21.4283	TRUE	0.00763817	6.98633e-05	TRUE	5.64196e-05
rs429358	C	T	C	T	-0.381391	-0.012	FALSE	FALSE	FALSE	chr19	44908684	0.258636	0.010623	HDHD2	TRUE	reported	2.52773e-13	Cognitive progression in parkinson's disease (Tan MMX et al.)	0.0521209	TRUE	reported	0.0188435	53.5064	TRUE	0.0188568	3.60861e-05	TRUE	1.86307e-11
rs5755468	C	T	C	T	-0.170503	-0.011	FALSE	FALSE	FALSE	chr22	34970241	0.17984	0.008201	HDHD2	TRUE	reported	4.15675e-06	Cognitive progression in parkinson's disease (Tan MMX et al.)	0.0370386	TRUE	reported	0.00754351	21.176	TRUE	0.00754889	5.08794e-05	TRUE	4.8381e-05
rs6488987	C	T	C	T	0.178	0.0001	FALSE	FALSE	FALSE	chr12	125083207	0.994051	0.013412	HDHD2	TRUE	reported	1.65091e-06	Cognitive progression in parkinson's disease (Tan MMX et al.)	0.037145	TRUE	reported	0.00816929	22.9471	TRUE	0.0081751	1.57164e-09	TRUE	4.13106e-06
rs17367669	T	G	T	G	0.205568	-0.002	FALSE	FALSE	FALSE	chr5	122191027	0.852017	0.010721	HDHD2	TRUE	reported	1.86399e-06	Motor progression in parkinson's disease (Tan MMX et al.)	0.0431173	TRUE	reported	0.007918	22.7145	TRUE	0.00792352	9.8477e-07	TRUE	5.9325e-06
rs6741991	G	A	CACACATACAC	TACACATACAC	0.197311	-0.0011	TRUE	FALSE	FALSE	chr2	23493673	0.906925	0.009408	HDHD2	TRUE	reported	2.91008e-06	Motor progression in parkinson's disease (Tan MMX et al.)	0.0421869	TRUE	reported	0.00762227	21.8596	FALSE	0.00762759	3.86615e-07	TRUE	8.15356e-06
rs72767442	A	T	A	T	-0.175821	-0.002	FALSE	TRUE	TRUE	chr15	94320087	0.80533	0.008115	HDHD2	TRUE	reported	1.6886e-06	Motor progression in parkinson's disease (Tan MMX et al.)	0.0367249	TRUE	reported	0.00798361	22.9042	FALSE	0.00798917	1.71847e-06	TRUE	5.85653e-06
rs7870456	T	C	T	C	0.208959	0.0011	FALSE	FALSE	FALSE	chr9	8454921	0.904224	0.009142	HDHD2	TRUE	reported	1.52574e-06	Motor progression in parkinson's disease (Tan MMX et al.)	0.0434622	TRUE	reported	0.00805097	23.099	TRUE	0.00805658	4.09359e-07	TRUE	4.52888e-06
rs10253857	T	C	T	C	-0.234446	0.0107	FALSE	FALSE	FALSE	chr7	17673826	0.304357	0.010417	HDHD2	TRUE	reported	3.86158e-06	Composite progression in parkinson's disease (Tan MMX et al.)	0.0507602	TRUE	reported	0.00768365	21.3169	TRUE	0.00768919	2.98397e-05	TRUE	3.0966e-05
rs11634227	C	T	C	T	-0.208777	-0.0055	FALSE	FALSE	FALSE	chr15	94318611	0.496341	0.008085	HDHD2	TRUE	reported	1.19479e-06	Composite progression in parkinson's disease (Tan MMX et al.)	0.0429892	TRUE	reported	0.00848834	23.5685	TRUE	0.00849445	1.3092e-05	TRUE	7.20724e-06
rs13424530	A	G	CTCCAC	TTCCAC	0.197397	0.0092	TRUE	FALSE	FALSE	chr2	108292945	0.249724	0.007993	HDHD2	TRUE	reported	4.05649e-06	Composite progression in parkinson's disease (Tan MMX et al.)	0.0428336	TRUE	reported	0.00764989	21.2225	FALSE	0.00765541	3.74789e-05	TRUE	3.73873e-05
rs17367669	T	G	T	G	0.233637	-0.002	FALSE	FALSE	FALSE	chr5	122191027	0.852017	0.010721	HDHD2	TRUE	reported	3.30496e-06	Composite progression in parkinson's disease (Tan MMX et al.)	0.0502349	TRUE	reported	0.0077903	21.6151	TRUE	0.00779591	9.8477e-07	TRUE	9.73729e-06
rs17554587	C	G	C	G	0.241553	0.0041	FALSE	TRUE	TRUE	chr15	45744252	0.710607	0.01105	HDHD2	TRUE	reported	3.10605e-06	Composite progression in parkinson's disease (Tan MMX et al.)	0.0517944	TRUE	reported	0.0078329	21.7342	FALSE	0.00783854	3.89307e-06	TRUE	1.15583e-05
rs224750	T	C	T	C	-0.214118	-0.001	FALSE	FALSE	FALSE	chr10	33942102	0.909382	0.008786	HDHD2	TRUE	reported	1.08548e-06	Composite progression in parkinson's disease (Tan MMX et al.)	0.0439174	TRUE	reported	0.00855422	23.753	TRUE	0.00856038	3.66606e-07	TRUE	3.19528e-06
rs429358	C	T	C	T	0.349423	-0.012	FALSE	FALSE	FALSE	chr19	44908684	0.258636	0.010623	HDHD2	TRUE	reported	1.17312e-08	Composite progression in parkinson's disease (Tan MMX et al.)	0.0612637	TRUE	reported	0.0116702	32.5073	TRUE	0.0116785	3.60861e-05	TRUE	2.23679e-07
rs62343939	T	C	T	C	0.42749	-0.0101	FALSE	FALSE	FALSE	chr5	4699328	0.568585	0.017715	HDHD2	TRUE	reported	3.25268e-06	Composite progression in parkinson's disease (Tan MMX et al.)	0.0918508	TRUE	reported	0.00780123	21.6457	TRUE	0.00780685	9.19246e-06	TRUE	1.53837e-05
rs79987229	T	A	T	A	0.851851	0.0456	FALSE	TRUE	TRUE	chr6	119112570	0.151231	0.031773	HDHD2	TRUE	reported	2.57262e-06	Composite progression in parkinson's disease (Tan MMX et al.)	0.181157	TRUE	reported	0.00796203	22.0954	FALSE	0.00796777	5.8272e-05	TRUE	3.52392e-05
rs10513789	T	G	T	G	0.1596	-0.0114	FALSE	FALSE	FALSE	chr3	183042285	0.263721	0.0102	HDHD2	TRUE	reported	3.185e-13	The onset of parkinson's disease (Nalls MA et al.)	0.0219	TRUE	reported	0.00191415	53.1063	TRUE	0.00191429	3.5332e-05	TRUE	2.41954e-06
rs10756905	T	C	T	C	0.1011	-0.0139	FALSE	FALSE	FALSE	chr9	17726890	0.11998	0.00894	HDHD2	TRUE	reported	2.456e-07	The onset of parkinson's disease (Nalls MA et al.)	0.0196	TRUE	reported	0.000959849	26.6047	TRUE	0.000959919	6.83713e-05	TRUE	0.00463121
rs10766301	T	C	T	C	0.0907	-0.0021	FALSE	FALSE	FALSE	chr11	16195867	0.78746	0.007789	HDHD2	TRUE	reported	2.205e-06	The onset of parkinson's disease (Nalls MA et al.)	0.0192	TRUE	reported	0.000805179	22.3142	TRUE	0.000805237	2.05571e-06	TRUE	0.000783788
rs10847864	T	G	T	C	0.1274	0.0174	TRUE	FALSE	FALSE	chr12	122842051	0.91857	0.170196	HDHD2	TRUE	reported	9.812e-13	The onset of parkinson's disease (Nalls MA et al.)	0.0179	TRUE	reported	0.00182587	50.6526	FALSE	0.001826	2.9563e-07	TRUE	1.43772e-07
rs111972941	A	G	A	G	-0.2482	0.0071	FALSE	FALSE	FALSE	chr1	4763649	0.706096	0.018828	HDHD2	TRUE	reported	1.375e-06	The onset of parkinson's disease (Nalls MA et al.)	0.0514	TRUE	reported	0.000841282	23.3156	TRUE	0.000841343	4.02235e-06	TRUE	0.000763968
rs112413063	T	C	T	C	0.1813	0.0205	FALSE	FALSE	FALSE	chr2	28907721	0.211838	0.016419	HDHD2	TRUE	reported	4.618e-06	The onset of parkinson's disease (Nalls MA et al.)	0.0396	TRUE	reported	0.000756322	20.9592	TRUE	0.000756376	4.40917e-05	TRUE	0.00930871
rs114797774	T	C	GTTCTAACCAGGGACAAA	GTTCTAACCAGGGACAAG	0.3901	0.0055	TRUE	FALSE	FALSE	chr1	161498623	0.797546	0.02144	HDHD2	TRUE	reported	9.426e-07	The onset of parkinson's disease (Nalls MA et al.)	0.0796	TRUE	reported	0.000866521	24.0157	FALSE	0.000866584	1.86197e-06	TRUE	0.000466908
rs12929797	T	C	T	C	0.082	0.0085	FALSE	FALSE	FALSE	chr16	52599032	0.29608	0.008135	HDHD2	TRUE	reported	1.32e-06	The onset of parkinson's disease (Nalls MA et al.)	0.017	TRUE	reported	0.000839451	23.2648	TRUE	0.000839511	3.08787e-05	TRUE	0.00351051
rs12934900	A	T	A	T	-0.1215	-0.0084	FALSE	TRUE	TRUE	chr16	30912281	0.314368	0.008349	HDHD2	TRUE	reported	4.331e-11	The onset of parkinson's disease (Nalls MA et al.)	0.0184	TRUE	reported	0.00157204	43.5999	FALSE	0.00157215	2.86287e-05	TRUE	1.89602e-05
rs142660239	T	G	T	G	-0.3772	0.0378	FALSE	FALSE	FALSE	chr1	152311266	0.26351	0.033806	HDHD2	TRUE	reported	1.283e-06	The onset of parkinson's disease (Nalls MA et al.)	0.0779	TRUE	reported	0.000845923	23.4443	TRUE	0.000845984	3.53604e-05	TRUE	0.00392079
rs144814361	T	C	T	C	0.4411	-0.0271	FALSE	FALSE	FALSE	chr10	119651405	0.319419	0.027218	HDHD2	TRUE	reported	9.065e-11	The onset of parkinson's disease (Nalls MA et al.)	0.068	TRUE	reported	0.00151714	42.0751	TRUE	0.00151725	2.80271e-05	TRUE	2.70465e-05
rs145217940	A	T	A	T	0.4186	-0.0067	FALSE	TRUE	TRUE	chr18	71954209	0.860533	0.038134	HDHD2	TRUE	reported	8.909e-07	The onset of parkinson's disease (Nalls MA et al.)	0.0852	TRUE	reported	0.000870905	24.1373	FALSE	0.000870968	8.73218e-07	TRUE	0.000367905
rs182621729	T	C	T	C	0.3083	-0.0066	FALSE	FALSE	FALSE	chr7	152720764	0.821604	0.029271	HDHD2	TRUE	reported	1.113e-06	The onset of parkinson's disease (Nalls MA et al.)	0.0633	TRUE	reported	0.00085585	23.7196	TRUE	0.000855912	1.43756e-06	TRUE	0.000469624
rs2208485	A	G	A	G	-0.0936	0.013	FALSE	FALSE	FALSE	chr9	17599214	0.105433	0.008029	HDHD2	TRUE	reported	2.652e-07	The onset of parkinson's disease (Nalls MA et al.)	0.0182	TRUE	reported	0.000954167	26.4471	TRUE	0.000954236	7.41427e-05	TRUE	0.0054766
rs2248244	A	G	A	G	0.1001	0.0008	FALSE	FALSE	FALSE	chr21	37480059	0.927	0.008732	HDHD2	TRUE	reported	2.005e-06	The onset of parkinson's disease (Nalls MA et al.)	0.0211	TRUE	reported	0.000812046	22.5046	TRUE	0.000812104	2.37317e-07	TRUE	0.000480001
rs2295547	A	C	GTAATG	GTAATT	0.0894	0.0063	TRUE	FALSE	FALSE	chr20	3191595	0.466949	0.00866	HDHD2	TRUE	reported	8.768e-07	The onset of parkinson's disease (Nalls MA et al.)	0.0182	TRUE	reported	0.000870531	24.1269	FALSE	0.000870593	1.49629e-05	TRUE	0.00139303
rs28370649	A	G	A	G	-0.2836	0.0485	FALSE	FALSE	FALSE	chr12	40005347	0.167607	0.035147	HDHD2	TRUE	reported	2.203e-07	The onset of parkinson's disease (Nalls MA et al.)	0.0547	TRUE	reported	0.00096972	26.8786	TRUE	0.00096979	5.38741e-05	TRUE	0.0030075
rs2949760	A	G	A	G	0.0915	-0.0117	FALSE	FALSE	FALSE	chr7	143513859	0.168818	0.008503	HDHD2	TRUE	reported	1.998e-06	The onset of parkinson's disease (Nalls MA et al.)	0.0193	TRUE	reported	0.000810971	22.4748	TRUE	0.000811029	5.35341e-05	TRUE	0.00833658
rs329647	C	G	C	G	-0.1133	0.004	FALSE	TRUE	TRUE	chr11	133894771	0.639652	0.008544	HDHD2	TRUE	reported	1.944e-10	The onset of parkinson's disease (Nalls MA et al.)	0.0178	TRUE	reported	0.00146088	40.5124	FALSE	0.00146099	6.23547e-06	TRUE	8.6482e-06
rs34311866	T	C	T	C	-0.2272	0.0086	FALSE	FALSE	FALSE	chr4	958159	0.384898	0.009897	HDHD2	TRUE	reported	7.974e-23	The onset of parkinson's disease (Nalls MA et al.)	0.0231	TRUE	reported	0.00348103	96.73	TRUE	0.00348128	2.14098e-05	TRUE	1.19648e-11
rs34679758	A	G	A	G	0.1275	-0.0286	FALSE	FALSE	FALSE	chr16	71961528	0.024039	0.012674	HDHD2	TRUE	reported	8.715e-07	The onset of parkinson's disease (Nalls MA et al.)	0.0259	TRUE	reported	0.000874321	24.232	TRUE	0.000874384	0.000143957	TRUE	0.028464
rs35265698	C	G	C	G	0.2	-0.0054	FALSE	TRUE	TRUE	chr6	32593557	0.605524	0.010456	HDHD2	TRUE	reported	3.927e-11	The onset of parkinson's disease (Nalls MA et al.)	0.0303	TRUE	reported	0.0015708	43.5656	FALSE	0.00157092	7.52783e-06	TRUE	4.18814e-06
rs356203	T	C	T	C	-0.2398	0.0054	FALSE	FALSE	FALSE	chr4	89744890	0.516427	0.008322	HDHD2	TRUE	reported	3.007e-41	The onset of parkinson's disease (Nalls MA et al.)	0.0178	TRUE	reported	0.00651106	181.479	TRUE	0.00651152	1.19154e-05	TRUE	5.10881e-22
rs35749011	A	G	A	G	0.7508	0.049	FALSE	FALSE	FALSE	chr1	155162560	0.220488	0.039992	HDHD2	TRUE	reported	5.022e-30	The onset of parkinson's disease (Nalls MA et al.)	0.0659	TRUE	reported	0.00466527	129.792	TRUE	0.00466561	4.24573e-05	TRUE	1.22864e-14
rs41286192	A	G	A	G	-0.3164	-0.0069	FALSE	FALSE	FALSE	chr6	132797077	0.763123	0.022895	HDHD2	TRUE	reported	2.298e-06	The onset of parkinson's disease (Nalls MA et al.)	0.067	TRUE	reported	0.000804644	22.2993	TRUE	0.000804702	2.56879e-06	TRUE	0.000849369
rs4488803	A	G	A	G	-0.1136	0.0015	FALSE	FALSE	FALSE	chr3	58232625	0.853148	0.008104	HDHD2	TRUE	reported	1.076e-08	The onset of parkinson's disease (Nalls MA et al.)	0.0199	TRUE	reported	0.00117536	32.5851	TRUE	0.00117544	9.69184e-07	TRUE	3.30851e-05
rs4566208	A	G	A	G	0.0957	-0.0051	FALSE	FALSE	FALSE	chr17	16107606	0.525045	0.008024	HDHD2	TRUE	reported	3.884e-08	The onset of parkinson's disease (Nalls MA et al.)	0.0174	TRUE	reported	0.00109114	30.2478	TRUE	0.00109122	1.14278e-05	TRUE	0.000218585
rs4588066	A	G	A	G	0.1046	-0.0071	FALSE	FALSE	FALSE	chr18	43092999	0.398659	0.008412	HDHD2	TRUE	reported	4.453e-09	The onset of parkinson's disease (Nalls MA et al.)	0.0178	TRUE	reported	0.00124541	34.5296	TRUE	0.0012455	2.01578e-05	TRUE	0.000123164
rs4613239	C	G	C	G	-0.1784	-0.03	FALSE	TRUE	TRUE	chr2	168263099	0.011794	0.011913	HDHD2	TRUE	reported	6.215e-13	The onset of parkinson's disease (Nalls MA et al.)	0.0248	TRUE	reported	0.00186511	51.7434	FALSE	0.00186525	0.000179393	TRUE	0.000202585
rs4698412	A	G	A	G	0.1258	0.0035	FALSE	FALSE	FALSE	chr4	15735725	0.664311	0.008065	HDHD2	TRUE	reported	7.049e-14	The onset of parkinson's disease (Nalls MA et al.)	0.0168	TRUE	reported	0.00202066	56.0675	TRUE	0.00202081	5.3269e-06	TRUE	1.04974e-07
rs4774417	A	G	A	G	0.1052	0.0081	FALSE	FALSE	FALSE	chr15	61701503	0.349502	0.008658	HDHD2	TRUE	reported	4.626e-08	The onset of parkinson's disease (Nalls MA et al.)	0.0192	TRUE	reported	0.0010829	30.0191	TRUE	0.00108298	2.47507e-05	TRUE	0.000496783
rs4810686	T	C	T	C	0.0949	0.008	FALSE	FALSE	FALSE	chr20	47780100	0.313045	0.00793	HDHD2	TRUE	reported	3.697e-07	The onset of parkinson's disease (Nalls MA et al.)	0.0187	TRUE	reported	0.000929128	25.7524	TRUE	0.000929195	2.87771e-05	TRUE	0.00173978
rs4836108	A	G	A	G	0.1094	-0.0004	FALSE	FALSE	FALSE	chr5	124674568	0.9632	0.00867	HDHD2	TRUE	reported	1.198e-06	The onset of parkinson's disease (Nalls MA et al.)	0.0225	TRUE	reported	0.000852961	23.6395	TRUE	0.000853022	6.02167e-08	TRUE	0.00030646
rs4851487	T	C	T	C	0.0808	0.0122	FALSE	FALSE	FALSE	chr2	101686516	0.137031	0.008205	HDHD2	TRUE	reported	3.249e-06	The onset of parkinson's disease (Nalls MA et al.)	0.0174	TRUE	reported	0.000778066	21.5622	TRUE	0.000778122	6.25206e-05	TRUE	0.0127141
rs58879558	T	C	T	C	0.2383	-0.0096	FALSE	FALSE	FALSE	chr17	46018101	0.34624	0.010192	HDHD2	TRUE	reported	1.363e-21	The onset of parkinson's disease (Nalls MA et al.)	0.025	TRUE	reported	0.00327021	90.8525	TRUE	0.00327044	2.50942e-05	TRUE	7.52629e-11
rs61835654	T	C	T	C	-0.1032	-0.0143	FALSE	FALSE	FALSE	chr1	226795629	0.160266	0.010184	HDHD2	TRUE	reported	1.853e-06	The onset of parkinson's disease (Nalls MA et al.)	0.0216	TRUE	reported	0.000823615	22.8255	TRUE	0.000823674	5.57727e-05	TRUE	0.00813078
rs620490	T	G	T	G	0.1174	-0.0162	FALSE	FALSE	FALSE	chr8	16840070	0.07768	0.009182	HDHD2	TRUE	reported	6.456e-10	The onset of parkinson's disease (Nalls MA et al.)	0.019	TRUE	reported	0.00137677	38.1766	TRUE	0.00137687	8.80223e-05	TRUE	0.000546284
rs6715875	T	C	T	C	-0.2902	-0.0139	FALSE	FALSE	FALSE	chr2	181434952	0.506073	0.020903	HDHD2	TRUE	reported	1.246e-06	The onset of parkinson's disease (Nalls MA et al.)	0.0599	TRUE	reported	0.000846844	23.4698	TRUE	0.000846905	1.25099e-05	TRUE	0.00143993
rs6741007	T	G	T	G	0.1233	0.0179	FALSE	FALSE	FALSE	chr2	134779549	0.042272	0.008814	HDHD2	TRUE	reported	2.087e-12	The onset of parkinson's disease (Nalls MA et al.)	0.0175	TRUE	reported	0.00178938	49.6385	TRUE	0.00178951	0.000116547	TRUE	8.49716e-05
rs6808178	T	C	T	C	0.0864	0.0046	FALSE	FALSE	FALSE	chr3	28664199	0.569992	0.008098	HDHD2	TRUE	reported	7.199e-07	The onset of parkinson's disease (Nalls MA et al.)	0.0174	TRUE	reported	0.000889554	24.6546	TRUE	0.000889619	9.13091e-06	TRUE	0.000834975
rs73032517	A	G	A	G	-0.2706	-0.0091	FALSE	FALSE	FALSE	chr3	18158110	0.606371	0.017661	HDHD2	TRUE	reported	1.267e-06	The onset of parkinson's disease (Nalls MA et al.)	0.0558	TRUE	reported	0.000848494	23.5156	TRUE	0.000848555	7.508e-06	TRUE	0.00100316
rs75505347	T	C	T	C	0.3917	-0.0186	FALSE	FALSE	FALSE	chr12	40491747	0.485877	0.02669	HDHD2	TRUE	reported	6.117e-09	The onset of parkinson's disease (Nalls MA et al.)	0.0674	TRUE	reported	0.00121811	33.7719	TRUE	0.0012182	1.3741e-05	TRUE	0.000100722
rs75646569	T	G	T	G	-0.1916	-0.0015	FALSE	FALSE	FALSE	chr5	61049597	0.908022	0.012983	HDHD2	TRUE	reported	5.618e-13	The onset of parkinson's disease (Nalls MA et al.)	0.0266	TRUE	reported	0.00187001	51.8796	TRUE	0.00187015	3.77641e-07	TRUE	1.06434e-07
rs7695720	A	C	A	C	0.1255	0.0061	FALSE	FALSE	FALSE	chr4	76262147	0.542998	0.010028	HDHD2	TRUE	reported	1.528e-09	The onset of parkinson's disease (Nalls MA et al.)	0.0208	TRUE	reported	0.00131287	36.4023	TRUE	0.00131296	1.04679e-05	TRUE	3.8902e-05
rs7818035	A	G	A	G	-0.693	-0.0462	FALSE	FALSE	FALSE	chr8	11470727	0.362433	0.050728	HDHD2	TRUE	reported	1.244e-06	The onset of parkinson's disease (Nalls MA et al.)	0.1429	TRUE	reported	0.000848522	23.5164	TRUE	0.000848584	2.3452e-05	TRUE	0.00246354
rs79436216	A	G	A	G	-0.2816	0.0059	FALSE	FALSE	FALSE	chr12	63869748	0.80466	0.023856	HDHD2	TRUE	reported	3.022e-06	The onset of parkinson's disease (Nalls MA et al.)	0.0603	TRUE	reported	0.000786899	21.8072	TRUE	0.000786955	1.72985e-06	TRUE	0.000859753
rs8080714	T	C	T	C	0.1016	-0.0004	FALSE	FALSE	FALSE	chr17	68276036	0.9629	0.008599	HDHD2	TRUE	reported	1.029e-06	The onset of parkinson's disease (Nalls MA et al.)	0.0208	TRUE	reported	0.000860829	23.8577	TRUE	0.000860891	6.11996e-08	TRUE	0.000287297
rs823106	C	G	C	G	-0.1492	0.0062	FALSE	TRUE	TRUE	chr1	205687325	0.648318	0.013594	HDHD2	TRUE	reported	4.1e-10	The onset of parkinson's disease (Nalls MA et al.)	0.0239	TRUE	reported	0.00140527	38.9682	FALSE	0.00140538	5.8815e-06	TRUE	1.23229e-05
rs847685	C	G	C	G	-0.1483	-0.0187	FALSE	TRUE	TRUE	chr17	50123470	0.073601	0.010452	HDHD2	TRUE	reported	3.983e-07	The onset of parkinson's disease (Nalls MA et al.)	0.0293	TRUE	reported	0.00092422	25.6163	FALSE	0.000924287	9.05278e-05	TRUE	0.00921501
rs858295	A	G	A	G	0.1039	-0.0085	FALSE	FALSE	FALSE	chr7	23205950	0.306002	0.008304	HDHD2	TRUE	reported	3.831e-09	The onset of parkinson's disease (Nalls MA et al.)	0.0176	TRUE	reported	0.00125687	34.8477	TRUE	0.00125696	2.96279e-05	TRUE	0.00018279
rs9840232	T	C	T	C	0.1157	-0.0056	FALSE	FALSE	FALSE	chr3	151334574	0.580482	0.010132	HDHD2	TRUE	reported	6.565e-07	The onset of parkinson's disease (Nalls MA et al.)	0.0233	TRUE	reported	0.000889607	24.6561	TRUE	0.000889672	8.64401e-06	TRUE	0.000804445
rs9845968	A	G	A	G	-0.0842	0.0096	FALSE	FALSE	FALSE	chr3	46489654	0.229261	0.007985	HDHD2	TRUE	reported	1.416e-06	The onset of parkinson's disease (Nalls MA et al.)	0.0175	TRUE	reported	0.000835248	23.1482	TRUE	0.000835308	4.09032e-05	TRUE	0.00502872
rs113730632	G	A	G	A	0.41094	-0.0154	FALSE	FALSE	FALSE	chr3	23951314	0.318176	0.015428	GM2A	TRUE	reported	1.648e-06	Cognitive progression in parkinson's disease (Tan MMX et al.)	0.0857483	TRUE	reported	0.00817053	22.9506	TRUE	0.00817634	2.81788e-05	TRUE	1.44272e-05
rs143371462	G	A	G	A	-0.636032	0.0177	FALSE	FALSE	FALSE	chr12	20812884	0.597464	0.033519	GM2A	TRUE	reported	6.75934e-07	Cognitive progression in parkinson's disease (Tan MMX et al.)	0.128022	TRUE	reported	0.00877542	24.6648	TRUE	0.00878167	7.87272e-06	TRUE	3.60119e-06
rs17092224	C	G	C	G	-0.26771	-0.0097	FALSE	TRUE	TRUE	chr11	107127349	0.498907	0.014345	GM2A	TRUE	reported	3.85251e-06	Cognitive progression in parkinson's disease (Tan MMX et al.)	0.0579561	TRUE	reported	0.00759499	21.3216	FALSE	0.0076004	1.29326e-05	TRUE	2.06116e-05
rs2956605	A	C	A	C	-0.171526	-0.0033	FALSE	FALSE	FALSE	chr8	74970819	0.705252	0.008725	GM2A	TRUE	reported	3.70084e-06	Cognitive progression in parkinson's disease (Tan MMX et al.)	0.0370666	TRUE	reported	0.00762217	21.3985	TRUE	0.0076276	4.0464e-06	TRUE	1.38234e-05
rs34105455	G	A	G	A	-0.24632	0.0052	FALSE	FALSE	FALSE	chr11	8882396	0.692171	0.013134	GM2A	TRUE	reported	3.64359e-06	Cognitive progression in parkinson's disease (Tan MMX et al.)	0.0531924	TRUE	reported	0.00763273	21.4283	TRUE	0.00763817	4.4315e-06	TRUE	1.39228e-05
rs429358	C	T	C	T	-0.381391	-0.0358	FALSE	FALSE	FALSE	chr19	44908684	0.001285	0.01112	GM2A	TRUE	reported	2.52773e-13	Cognitive progression in parkinson's disease (Tan MMX et al.)	0.0521209	TRUE	reported	0.0188435	53.5064	TRUE	0.0188568	0.000292984	TRUE	7.65849e-10
rs5755468	C	T	C	T	-0.170503	0.0209	FALSE	FALSE	FALSE	chr22	34970241	0.015394	0.008626	GM2A	TRUE	reported	4.15675e-06	Cognitive progression in parkinson's disease (Tan MMX et al.)	0.0370386	TRUE	reported	0.00754351	21.176	TRUE	0.00754889	0.000165974	TRUE	0.000162501
rs6488987	C	T	C	T	0.178	0.0022	FALSE	FALSE	FALSE	chr12	125083207	0.794374	0.008441	GM2A	TRUE	reported	1.65091e-06	Cognitive progression in parkinson's disease (Tan MMX et al.)	0.037145	TRUE	reported	0.00816929	22.9471	TRUE	0.0081751	1.9201e-06	TRUE	5.72464e-06
rs17367669	T	G	T	G	0.205568	0.0005	FALSE	FALSE	FALSE	chr5	122191027	0.963145	0.010821	GM2A	TRUE	reported	1.86399e-06	Motor progression in parkinson's disease (Tan MMX et al.)	0.0431173	TRUE	reported	0.007918	22.7145	TRUE	0.00792352	6.04056e-08	TRUE	4.94473e-06
rs6741991	G	A	CACACATACAC	TACACATACAC	0.197311	-0.0076	TRUE	FALSE	FALSE	chr2	23493673	0.441111	0.009866	GM2A	TRUE	reported	2.91008e-06	Motor progression in parkinson's disease (Tan MMX et al.)	0.0421869	TRUE	reported	0.00762227	21.8596	FALSE	0.00762759	1.67784e-05	TRUE	1.84512e-05
rs72767442	A	T	A	T	-0.175821	-0.0059	FALSE	TRUE	TRUE	chr15	94320087	0.489922	0.008545	GM2A	TRUE	reported	1.6886e-06	Motor progression in parkinson's disease (Tan MMX et al.)	0.0367249	TRUE	reported	0.00798361	22.9042	FALSE	0.00798917	1.34853e-05	TRUE	1.03197e-05
rs7870456	T	C	T	C	0.208959	-0.001	FALSE	FALSE	FALSE	chr9	8454921	0.91922	0.00986	GM2A	TRUE	reported	1.52574e-06	Motor progression in parkinson's disease (Tan MMX et al.)	0.0434622	TRUE	reported	0.00805097	23.099	TRUE	0.00805658	2.90786e-07	TRUE	4.41771e-06
rs10253857	T	C	T	C	-0.234446	-0.0062	FALSE	FALSE	FALSE	chr7	17673826	0.57083	0.010938	GM2A	TRUE	reported	3.86158e-06	Composite progression in parkinson's disease (Tan MMX et al.)	0.0507602	TRUE	reported	0.00768365	21.3169	TRUE	0.00768919	9.08562e-06	TRUE	1.78685e-05
rs11634227	C	T	C	T	-0.208777	-0.0022	FALSE	FALSE	FALSE	chr15	94318611	0.797383	0.008569	GM2A	TRUE	reported	1.19479e-06	Composite progression in parkinson's disease (Tan MMX et al.)	0.0429892	TRUE	reported	0.00848834	23.5685	TRUE	0.00849445	1.86448e-06	TRUE	4.19786e-06
rs13424530	A	G	CTCCAC	TTCCAC	0.197397	0.011	TRUE	FALSE	FALSE	chr2	108292945	0.191811	0.008428	GM2A	TRUE	reported	4.05649e-06	Composite progression in parkinson's disease (Tan MMX et al.)	0.0428336	TRUE	reported	0.00764989	21.2225	FALSE	0.00765541	4.81825e-05	TRUE	4.47111e-05
rs17367669	T	G	T	G	0.233637	0.0005	FALSE	FALSE	FALSE	chr5	122191027	0.963145	0.010821	GM2A	TRUE	reported	3.30496e-06	Composite progression in parkinson's disease (Tan MMX et al.)	0.0502349	TRUE	reported	0.0077903	21.6151	TRUE	0.00779591	6.04056e-08	TRUE	8.17009e-06
rs17554587	C	G	C	G	0.241553	0.009	FALSE	TRUE	TRUE	chr15	45744252	0.442284	0.011714	GM2A	TRUE	reported	3.10605e-06	Composite progression in parkinson's disease (Tan MMX et al.)	0.0517944	TRUE	reported	0.0078329	21.7342	FALSE	0.00783854	1.66895e-05	TRUE	1.87691e-05
rs224750	T	C	T	C	-0.214118	0.0079	FALSE	FALSE	FALSE	chr10	33942102	0.368975	0.008793	GM2A	TRUE	reported	1.08548e-06	Composite progression in parkinson's disease (Tan MMX et al.)	0.0439174	TRUE	reported	0.00855422	23.753	TRUE	0.00856038	2.28391e-05	TRUE	8.7081e-06
rs429358	C	T	C	T	0.349423	-0.0358	FALSE	FALSE	FALSE	chr19	44908684	0.001285	0.01112	GM2A	TRUE	reported	1.17312e-08	Composite progression in parkinson's disease (Tan MMX et al.)	0.0612637	TRUE	reported	0.0116702	32.5073	TRUE	0.0116785	0.000292984	TRUE	3.89179e-06
rs62343939	T	C	T	C	0.42749	0.0151	FALSE	FALSE	FALSE	chr5	4699328	0.418652	0.018671	GM2A	TRUE	reported	3.25268e-06	Composite progression in parkinson's disease (Tan MMX et al.)	0.0918508	TRUE	reported	0.00780123	21.6457	TRUE	0.00780685	1.84932e-05	TRUE	2.05297e-05
rs79987229	T	A	T	A	0.851851	0.0199	FALSE	TRUE	TRUE	chr6	119112570	0.550892	0.033366	GM2A	TRUE	reported	2.57262e-06	Composite progression in parkinson's disease (Tan MMX et al.)	0.181157	TRUE	reported	0.00796203	22.0954	FALSE	0.00796777	1.00622e-05	TRUE	1.288e-05
rs10513789	T	G	T	G	0.1596	0.0022	FALSE	FALSE	FALSE	chr3	183042285	0.840702	0.010946	GM2A	TRUE	reported	3.185e-13	The onset of parkinson's disease (Nalls MA et al.)	0.0219	TRUE	reported	0.00191415	53.1063	TRUE	0.00191429	1.14244e-06	TRUE	1.02348e-07
rs10756905	T	C	T	C	0.1011	-0.0218	FALSE	FALSE	FALSE	chr9	17726890	0.020219	0.009387	GM2A	TRUE	reported	2.456e-07	The onset of parkinson's disease (Nalls MA et al.)	0.0196	TRUE	reported	0.000959849	26.6047	TRUE	0.000959919	0.0001525	TRUE	0.0201687
rs10766301	T	C	T	C	0.0907	0.0071	FALSE	FALSE	FALSE	chr11	16195867	0.393199	0.008315	GM2A	TRUE	reported	2.205e-06	The onset of parkinson's disease (Nalls MA et al.)	0.0192	TRUE	reported	0.000805179	22.3142	TRUE	0.000805237	2.06157e-05	TRUE	0.00296422
rs10847864	T	G	T	C	0.1274	-0.2469	TRUE	FALSE	FALSE	chr12	122842051	0.166976	0.178656	GM2A	TRUE	reported	9.812e-13	The onset of parkinson's disease (Nalls MA et al.)	0.0179	TRUE	reported	0.00182587	50.6526	FALSE	0.001826	5.40081e-05	TRUE	1.02189e-05
rs111972941	A	G	A	G	-0.2482	0.0241	FALSE	FALSE	FALSE	chr1	4763649	0.220152	0.019655	GM2A	TRUE	reported	1.375e-06	The onset of parkinson's disease (Nalls MA et al.)	0.0514	TRUE	reported	0.000841282	23.3156	TRUE	0.000841343	4.25177e-05	TRUE	0.00506279
rs112413063	T	C	T	C	0.1813	0.0219	FALSE	FALSE	FALSE	chr2	28907721	0.205057	0.017281	GM2A	TRUE	reported	4.618e-06	The onset of parkinson's disease (Nalls MA et al.)	0.0396	TRUE	reported	0.000756322	20.9592	TRUE	0.000756376	4.5417e-05	TRUE	0.00964633
rs114797774	T	C	GTTCTAACCAGGGACAAA	GTTCTAACCAGGGACAAG	0.3901	-0.0281	TRUE	FALSE	FALSE	chr1	161498623	0.216419	0.022733	GM2A	TRUE	reported	9.426e-07	The onset of parkinson's disease (Nalls MA et al.)	0.0796	TRUE	reported	0.000866521	24.0157	FALSE	0.000866584	4.32218e-05	TRUE	0.00437195
rs12929797	T	C	T	C	0.082	0.0164	FALSE	FALSE	FALSE	chr16	52599032	0.054733	0.008537	GM2A	TRUE	reported	1.32e-06	The onset of parkinson's disease (Nalls MA et al.)	0.017	TRUE	reported	0.000839451	23.2648	TRUE	0.000839511	0.000104354	TRUE	0.0193541
rs12934900	A	T	A	T	-0.1215	0.0157	FALSE	TRUE	TRUE	chr16	30912281	0.073355	0.008768	GM2A	TRUE	reported	4.331e-11	The onset of parkinson's disease (Nalls MA et al.)	0.0184	TRUE	reported	0.00157204	43.5999	FALSE	0.00157215	9.06588e-05	TRUE	0.000171855
rs142660239	T	G	T	G	-0.3772	-0.0073	FALSE	FALSE	FALSE	chr1	152311266	0.837614	0.035619	GM2A	TRUE	reported	1.283e-06	The onset of parkinson's disease (Nalls MA et al.)	0.0779	TRUE	reported	0.000845923	23.4443	TRUE	0.000845984	1.1878e-06	TRUE	0.000483388
rs144814361	T	C	T	C	0.4411	0.0352	FALSE	FALSE	FALSE	chr10	119651405	0.218232	0.028589	GM2A	TRUE	reported	9.065e-11	The onset of parkinson's disease (Nalls MA et al.)	0.068	TRUE	reported	0.00151714	42.0751	TRUE	0.00151725	4.28509e-05	TRUE	5.31955e-05
rs145217940	A	T	A	T	0.4186	-0.0246	FALSE	TRUE	TRUE	chr18	71954209	0.535699	0.03972	GM2A	TRUE	reported	8.909e-07	The onset of parkinson's disease (Nalls MA et al.)	0.0852	TRUE	reported	0.000870905	24.1373	FALSE	0.000870968	1.08485e-05	TRUE	0.00108221
rs182621729	T	C	T	C	0.3083	-0.0562	FALSE	FALSE	FALSE	chr7	152720764	0.067676	0.030758	GM2A	TRUE	reported	1.113e-06	The onset of parkinson's disease (Nalls MA et al.)	0.0633	TRUE	reported	0.00085585	23.7196	TRUE	0.000855912	9.43748e-05	TRUE	0.0148369
rs2208485	A	G	A	G	-0.0936	-0.0002	FALSE	FALSE	FALSE	chr9	17599214	0.979354	0.007728	GM2A	TRUE	reported	2.652e-07	The onset of parkinson's disease (Nalls MA et al.)	0.0182	TRUE	reported	0.000954167	26.4471	TRUE	0.000954236	1.89404e-08	TRUE	0.000126289
rs2248244	A	G	A	G	0.1001	0.0145	FALSE	FALSE	FALSE	chr21	37480059	0.125057	0.009453	GM2A	TRUE	reported	2.005e-06	The onset of parkinson's disease (Nalls MA et al.)	0.0211	TRUE	reported	0.000812046	22.5046	TRUE	0.000812104	6.65076e-05	TRUE	0.0112084
rs2295547	A	C	GTAATG	GTAATT	0.0894	-0.0011	TRUE	FALSE	FALSE	chr20	3191595	0.901182	0.008859	GM2A	TRUE	reported	8.768e-07	The onset of parkinson's disease (Nalls MA et al.)	0.0182	TRUE	reported	0.000870531	24.1269	FALSE	0.000870593	4.35832e-07	TRUE	0.000323124
rs28370649	A	G	A	G	-0.2836	0.045	FALSE	FALSE	FALSE	chr12	40005347	0.222739	0.036907	GM2A	TRUE	reported	2.203e-07	The onset of parkinson's disease (Nalls MA et al.)	0.0547	TRUE	reported	0.00096972	26.8786	TRUE	0.00096979	4.20545e-05	TRUE	0.00211479
rs2949760	A	G	A	G	0.0915	0.0085	FALSE	FALSE	FALSE	chr7	143513859	0.341489	0.008936	GM2A	TRUE	reported	1.998e-06	The onset of parkinson's disease (Nalls MA et al.)	0.0193	TRUE	reported	0.000810971	22.4748	TRUE	0.000811029	2.55796e-05	TRUE	0.0035029
rs329647	C	G	C	G	-0.1133	-0.0037	FALSE	TRUE	TRUE	chr11	133894771	0.687202	0.009189	GM2A	TRUE	reported	1.944e-10	The onset of parkinson's disease (Nalls MA et al.)	0.0178	TRUE	reported	0.00146088	40.5124	FALSE	0.00146099	4.61175e-06	TRUE	7.0507e-06
rs34311866	T	C	T	C	-0.2272	-0.0055	FALSE	FALSE	FALSE	chr4	958159	0.596077	0.010376	GM2A	TRUE	reported	7.974e-23	The onset of parkinson's disease (Nalls MA et al.)	0.0231	TRUE	reported	0.00348103	96.73	TRUE	0.00348128	7.96562e-06	TRUE	2.45811e-12
rs34679758	A	G	A	G	0.1275	-0.0388	FALSE	FALSE	FALSE	chr16	71961528	0.00347	0.013275	GM2A	TRUE	reported	8.715e-07	The onset of parkinson's disease (Nalls MA et al.)	0.0259	TRUE	reported	0.000874321	24.232	TRUE	0.000874384	0.000241438	TRUE	0.0801802
rs35265698	C	G	C	G	0.2	0.0202	FALSE	TRUE	TRUE	chr6	32593557	0.066087	0.010991	GM2A	TRUE	reported	3.927e-11	The onset of parkinson's disease (Nalls MA et al.)	0.0303	TRUE	reported	0.0015708	43.5656	FALSE	0.00157092	9.53081e-05	TRUE	0.000193871
rs356203	T	C	T	C	-0.2398	-0.0145	FALSE	FALSE	FALSE	chr4	89744890	0.095739	0.008704	GM2A	TRUE	reported	3.007e-41	The onset of parkinson's disease (Nalls MA et al.)	0.0178	TRUE	reported	0.00651106	181.479	TRUE	0.00651152	7.85187e-05	TRUE	2.9017e-19
rs35749011	A	G	A	G	0.7508	0.0557	FALSE	FALSE	FALSE	chr1	155162560	0.18522	0.042042	GM2A	TRUE	reported	5.022e-30	The onset of parkinson's disease (Nalls MA et al.)	0.0659	TRUE	reported	0.00466527	129.792	TRUE	0.00466561	4.96333e-05	TRUE	2.05127e-14
rs41286192	A	G	A	G	-0.3164	0.011	FALSE	FALSE	FALSE	chr6	132797077	0.646449	0.023981	GM2A	TRUE	reported	2.298e-06	The onset of parkinson's disease (Nalls MA et al.)	0.067	TRUE	reported	0.000804644	22.2993	TRUE	0.000804702	5.94959e-06	TRUE	0.00122896
rs4488803	A	G	A	G	-0.1136	-0.0144	FALSE	FALSE	FALSE	chr3	58232625	0.090386	0.008504	GM2A	TRUE	reported	1.076e-08	The onset of parkinson's disease (Nalls MA et al.)	0.0199	TRUE	reported	0.00117536	32.5851	TRUE	0.00117544	8.10947e-05	TRUE	0.00162289
rs4566208	A	G	A	G	0.0957	-0.0025	FALSE	FALSE	FALSE	chr17	16107606	0.7667	0.008426	GM2A	TRUE	reported	3.884e-08	The onset of parkinson's disease (Nalls MA et al.)	0.0174	TRUE	reported	0.00109114	30.2478	TRUE	0.00109122	2.48985e-06	TRUE	8.80829e-05
rs4588066	A	G	A	G	0.1046	0.0025	FALSE	FALSE	FALSE	chr18	43092999	0.773297	0.008679	GM2A	TRUE	reported	4.453e-09	The onset of parkinson's disease (Nalls MA et al.)	0.0178	TRUE	reported	0.00124541	34.5296	TRUE	0.0012455	2.34747e-06	TRUE	2.57163e-05
rs4613239	C	G	C	G	-0.1784	-0.0203	FALSE	TRUE	TRUE	chr2	168263099	0.105863	0.012554	GM2A	TRUE	reported	6.215e-13	The onset of parkinson's disease (Nalls MA et al.)	0.0248	TRUE	reported	0.00186511	51.7434	FALSE	0.00186525	7.39616e-05	TRUE	1.60825e-05
rs4698412	A	G	A	G	0.1258	-0.0099	FALSE	FALSE	FALSE	chr4	15735725	0.237372	0.008379	GM2A	TRUE	reported	7.049e-14	The onset of parkinson's disease (Nalls MA et al.)	0.0168	TRUE	reported	0.00202066	56.0675	TRUE	0.00202081	3.9477e-05	TRUE	1.41609e-06
rs4774417	A	G	A	G	0.1052	-0.0152	FALSE	FALSE	FALSE	chr15	61701503	0.09413	0.00908	GM2A	TRUE	reported	4.626e-08	The onset of parkinson's disease (Nalls MA et al.)	0.0192	TRUE	reported	0.0010829	30.0191	TRUE	0.00108298	7.92265e-05	TRUE	0.00275946
rs4810686	T	C	T	C	0.0949	0.0009	FALSE	FALSE	FALSE	chr20	47780100	0.912877	0.008226	GM2A	TRUE	reported	3.697e-07	The onset of parkinson's disease (Nalls MA et al.)	0.0187	TRUE	reported	0.000929128	25.7524	TRUE	0.000929195	3.38423e-07	TRUE	0.000193345
rs4836108	A	G	A	G	0.1094	0.0007	FALSE	FALSE	FALSE	chr5	124674568	0.935666	0.008672	GM2A	TRUE	reported	1.198e-06	The onset of parkinson's disease (Nalls MA et al.)	0.0225	TRUE	reported	0.000852961	23.6395	TRUE	0.000853022	1.84297e-07	TRUE	0.000334511
rs4851487	T	C	T	C	0.0808	-0.0032	FALSE	FALSE	FALSE	chr2	101686516	0.713725	0.008723	GM2A	TRUE	reported	3.249e-06	The onset of parkinson's disease (Nalls MA et al.)	0.0174	TRUE	reported	0.000778066	21.5622	TRUE	0.000778122	3.80523e-06	TRUE	0.00122041
rs58879558	T	C	T	C	0.2383	0.0083	FALSE	FALSE	FALSE	chr17	46018101	0.437785	0.010697	GM2A	TRUE	reported	1.363e-21	The onset of parkinson's disease (Nalls MA et al.)	0.025	TRUE	reported	0.00327021	90.8525	TRUE	0.00327044	1.7026e-05	TRUE	3.59013e-11
rs61835654	T	C	T	C	-0.1032	-0.0002	FALSE	FALSE	FALSE	chr1	226795629	0.986869	0.012152	GM2A	TRUE	reported	1.853e-06	The onset of parkinson's disease (Nalls MA et al.)	0.0216	TRUE	reported	0.000823615	22.8255	TRUE	0.000823674	7.66128e-09	TRUE	0.000361892
rs620490	T	G	T	G	0.1174	0.0021	FALSE	FALSE	FALSE	chr8	16840070	0.827771	0.009652	GM2A	TRUE	reported	6.456e-10	The onset of parkinson's disease (Nalls MA et al.)	0.019	TRUE	reported	0.00137677	38.1766	TRUE	0.00137687	1.33846e-06	TRUE	7.38933e-06
rs6715875	T	C	T	C	-0.2902	0.0057	FALSE	FALSE	FALSE	chr2	181434952	0.79342	0.021766	GM2A	TRUE	reported	1.246e-06	The onset of parkinson's disease (Nalls MA et al.)	0.0599	TRUE	reported	0.000846844	23.4698	TRUE	0.000846905	1.93984e-06	TRUE	0.000552689
rs6741007	T	G	T	G	0.1233	0.0121	FALSE	FALSE	FALSE	chr2	134779549	0.191097	0.009255	GM2A	TRUE	reported	2.087e-12	The onset of parkinson's disease (Nalls MA et al.)	0.0175	TRUE	reported	0.00178938	49.6385	TRUE	0.00178951	4.82966e-05	TRUE	1.03615e-05
rs6808178	T	C	T	C	0.0864	0.0008	FALSE	FALSE	FALSE	chr3	28664199	0.92528	0.00853	GM2A	TRUE	reported	7.199e-07	The onset of parkinson's disease (Nalls MA et al.)	0.0174	TRUE	reported	0.000889554	24.6546	TRUE	0.000889619	2.48866e-07	TRUE	0.000256765
rs73032517	A	G	A	G	-0.2706	-0.0244	FALSE	FALSE	FALSE	chr3	18158110	0.187847	0.018527	GM2A	TRUE	reported	1.267e-06	The onset of parkinson's disease (Nalls MA et al.)	0.0558	TRUE	reported	0.000848494	23.5156	TRUE	0.000848555	4.90399e-05	TRUE	0.00580645
rs75505347	T	C	T	C	0.3917	-0.0165	FALSE	FALSE	FALSE	chr12	40491747	0.556293	0.028044	GM2A	TRUE	reported	6.117e-09	The onset of parkinson's disease (Nalls MA et al.)	0.0674	TRUE	reported	0.00121811	33.7719	TRUE	0.0012182	9.79279e-06	TRUE	7.46499e-05
rs75646569	T	G	T	G	-0.1916	-0.0039	FALSE	FALSE	FALSE	chr5	61049597	0.769188	0.013291	GM2A	TRUE	reported	5.618e-13	The onset of parkinson's disease (Nalls MA et al.)	0.0266	TRUE	reported	0.00187001	51.8796	TRUE	0.00187015	2.43549e-06	TRUE	2.01781e-07
rs7695720	A	C	A	C	0.1255	0.0352	FALSE	FALSE	FALSE	chr4	76262147	0.0008369	0.010538	GM2A	TRUE	reported	1.528e-09	The onset of parkinson's disease (Nalls MA et al.)	0.0208	TRUE	reported	0.00131287	36.4023	TRUE	0.00131296	0.000315496	TRUE	0.0212433
rs7818035	A	G	A	G	-0.693	0.1283	FALSE	FALSE	FALSE	chr8	11470727	0.015971	0.053246	GM2A	TRUE	reported	1.244e-06	The onset of parkinson's disease (Nalls MA et al.)	0.1429	TRUE	reported	0.000848522	23.5164	TRUE	0.000848584	0.00016411	TRUE	0.0418692
rs79436216	A	G	A	G	-0.2816	-0.0309	FALSE	FALSE	FALSE	chr12	63869748	0.221116	0.025254	GM2A	TRUE	reported	3.022e-06	The onset of parkinson's disease (Nalls MA et al.)	0.0603	TRUE	reported	0.000786899	21.8072	TRUE	0.000786955	4.23316e-05	TRUE	0.00723102
rs8080714	T	C	T	C	0.1016	0.0027	FALSE	FALSE	FALSE	chr17	68276036	0.76227	0.008926	GM2A	TRUE	reported	1.029e-06	The onset of parkinson's disease (Nalls MA et al.)	0.0208	TRUE	reported	0.000860829	23.8577	TRUE	0.000860891	2.5874e-06	TRUE	0.000546218
rs823106	C	G	C	G	-0.1492	-0.0043	FALSE	TRUE	TRUE	chr1	205687325	0.761332	0.014157	GM2A	TRUE	reported	4.1e-10	The onset of parkinson's disease (Nalls MA et al.)	0.0239	TRUE	reported	0.00140527	38.9682	FALSE	0.00140538	2.60808e-06	TRUE	7.71536e-06
rs847685	C	G	C	G	-0.1483	-0.0092	FALSE	TRUE	TRUE	chr17	50123470	0.402657	0.010993	GM2A	TRUE	reported	3.983e-07	The onset of parkinson's disease (Nalls MA et al.)	0.0293	TRUE	reported	0.00092422	25.6163	FALSE	0.000924287	1.9806e-05	TRUE	0.00121562
rs858295	A	G	A	G	0.1039	0.0032	FALSE	FALSE	FALSE	chr7	23205950	0.710234	0.008613	GM2A	TRUE	reported	3.831e-09	The onset of parkinson's disease (Nalls MA et al.)	0.0176	TRUE	reported	0.00125687	34.8477	TRUE	0.00125696	3.90271e-06	TRUE	2.99329e-05
rs9840232	T	C	T	C	0.1157	-0.0005	FALSE	FALSE	FALSE	chr3	151334574	0.960844	0.010184	GM2A	TRUE	reported	6.565e-07	The onset of parkinson's disease (Nalls MA et al.)	0.0233	TRUE	reported	0.000889607	24.6561	TRUE	0.000889672	6.81966e-08	TRUE	0.000228529
rs9845968	A	G	A	G	-0.0842	0.0022	FALSE	FALSE	FALSE	chr3	46489654	0.794518	0.008447	GM2A	TRUE	reported	1.416e-06	The onset of parkinson's disease (Nalls MA et al.)	0.0175	TRUE	reported	0.000835248	23.1482	TRUE	0.000835308	1.91932e-06	TRUE	0.000604519
rs113730632	G	A	G	A	0.41094	-0.0373	FALSE	FALSE	FALSE	chr3	23951314	0.01369	0.01513	SORD	TRUE	reported	1.648e-06	Cognitive progression in parkinson's disease (Tan MMX et al.)	0.0857483	TRUE	reported	0.00817053	22.9506	TRUE	0.00817634	0.000171861	TRUE	8.11962e-05
rs143371462	G	A	G	A	-0.636032	0.0291	FALSE	FALSE	FALSE	chr12	20812884	0.374424	0.032762	SORD	TRUE	reported	6.75934e-07	Cognitive progression in parkinson's disease (Tan MMX et al.)	0.128022	TRUE	reported	0.00877542	24.6648	TRUE	0.00878167	2.22741e-05	TRUE	5.73525e-06
rs17092224	C	G	C	G	-0.26771	0.0022	FALSE	TRUE	TRUE	chr11	107127349	0.873617	0.013831	SORD	TRUE	reported	3.85251e-06	Cognitive progression in parkinson's disease (Tan MMX et al.)	0.0579561	TRUE	reported	0.00759499	21.3216	FALSE	0.0076004	7.15628e-07	TRUE	1.09303e-05
rs2956605	A	C	A	C	-0.171526	-0.0068	FALSE	FALSE	FALSE	chr8	74970819	0.424731	0.008519	SORD	TRUE	reported	3.70084e-06	Cognitive progression in parkinson's disease (Tan MMX et al.)	0.0370666	TRUE	reported	0.00762217	21.3985	TRUE	0.0076276	1.80221e-05	TRUE	2.30437e-05
rs34105455	G	A	G	A	-0.24632	-0.0032	FALSE	FALSE	FALSE	chr11	8882396	0.803644	0.01287	SORD	TRUE	reported	3.64359e-06	Cognitive progression in parkinson's disease (Tan MMX et al.)	0.0531924	TRUE	reported	0.00763273	21.4283	TRUE	0.00763817	1.74776e-06	TRUE	1.16058e-05
rs429358	C	T	C	T	-0.381391	-0.0556	FALSE	FALSE	FALSE	chr19	44908684	3.392e-07	0.010901	SORD	TRUE	reported	2.52773e-13	Cognitive progression in parkinson's disease (Tan MMX et al.)	0.0521209	TRUE	reported	0.0188435	53.5064	TRUE	0.0188568	0.000735041	TRUE	1.66383e-08
rs5755468	C	T	C	T	-0.170503	0.0077	FALSE	FALSE	FALSE	chr22	34970241	0.362795	0.008461	SORD	TRUE	reported	4.15675e-06	Cognitive progression in parkinson's disease (Tan MMX et al.)	0.0370386	TRUE	reported	0.00754351	21.176	TRUE	0.00754889	2.34189e-05	TRUE	2.91657e-05
rs6488987	C	T	C	T	0.178	0.0078	FALSE	FALSE	FALSE	chr12	125083207	0.355039	0.008434	SORD	TRUE	reported	1.65091e-06	Cognitive progression in parkinson's disease (Tan MMX et al.)	0.037145	TRUE	reported	0.00816929	22.9471	TRUE	0.0081751	2.41757e-05	TRUE	1.31926e-05
rs17367669	T	G	T	G	0.205568	-0.0056	FALSE	FALSE	FALSE	chr5	122191027	0.610654	0.010999	SORD	TRUE	reported	1.86399e-06	Motor progression in parkinson's disease (Tan MMX et al.)	0.0431173	TRUE	reported	0.007918	22.7145	TRUE	0.00792352	7.33396e-06	TRUE	8.96387e-06
rs6741991	G	A	CACACATACAC	TACACATACAC	0.197311	-0.0136	TRUE	FALSE	FALSE	chr2	23493673	0.158768	0.009651	SORD	TRUE	reported	2.91008e-06	Motor progression in parkinson's disease (Tan MMX et al.)	0.0421869	TRUE	reported	0.00762227	21.8596	FALSE	0.00762759	5.61465e-05	TRUE	3.98177e-05
rs72767442	A	T	A	T	-0.175821	-0.0006	FALSE	TRUE	TRUE	chr15	94320087	0.944241	0.008579	SORD	TRUE	reported	1.6886e-06	Motor progression in parkinson's disease (Tan MMX et al.)	0.0367249	TRUE	reported	0.00798361	22.9042	FALSE	0.00798917	1.38361e-07	TRUE	4.65615e-06
rs7870456	T	C	T	C	0.208959	0.0078	FALSE	FALSE	FALSE	chr9	8454921	0.412303	0.009514	SORD	TRUE	reported	1.52574e-06	Motor progression in parkinson's disease (Tan MMX et al.)	0.0434622	TRUE	reported	0.00805097	23.099	TRUE	0.00805658	1.90013e-05	TRUE	1.10935e-05
rs10253857	T	C	T	C	-0.234446	-0.0202	FALSE	FALSE	FALSE	chr7	17673826	0.060328	0.010754	SORD	TRUE	reported	3.86158e-06	Composite progression in parkinson's disease (Tan MMX et al.)	0.0507602	TRUE	reported	0.00768365	21.3169	TRUE	0.00768919	9.97632e-05	TRUE	8.23087e-05
rs11634227	C	T	C	T	-0.208777	-0.0044	FALSE	FALSE	FALSE	chr15	94318611	0.601239	0.008419	SORD	TRUE	reported	1.19479e-06	Composite progression in parkinson's disease (Tan MMX et al.)	0.0429892	TRUE	reported	0.00848834	23.5685	TRUE	0.00849445	7.726e-06	TRUE	5.90163e-06
rs13424530	A	G	CTCCAC	TTCCAC	0.197397	0.007	TRUE	FALSE	FALSE	chr2	108292945	0.395175	0.008233	SORD	TRUE	reported	4.05649e-06	Composite progression in parkinson's disease (Tan MMX et al.)	0.0428336	TRUE	reported	0.00764989	21.2225	FALSE	0.00765541	2.04477e-05	TRUE	2.6231e-05
rs17367669	T	G	T	G	0.233637	-0.0056	FALSE	FALSE	FALSE	chr5	122191027	0.610654	0.010999	SORD	TRUE	reported	3.30496e-06	Composite progression in parkinson's disease (Tan MMX et al.)	0.0502349	TRUE	reported	0.0077903	21.6151	TRUE	0.00779591	7.33396e-06	TRUE	1.4493e-05
rs17554587	C	G	C	G	0.241553	-0.0046	FALSE	TRUE	TRUE	chr15	45744252	0.688677	0.011481	SORD	TRUE	reported	3.10605e-06	Composite progression in parkinson's disease (Tan MMX et al.)	0.0517944	TRUE	reported	0.0078329	21.7342	FALSE	0.00783854	4.5387e-06	TRUE	1.19865e-05
rs224750	T	C	T	C	-0.214118	-0.0012	FALSE	FALSE	FALSE	chr10	33942102	0.892554	0.008884	SORD	TRUE	reported	1.08548e-06	Composite progression in parkinson's disease (Tan MMX et al.)	0.0439174	TRUE	reported	0.00855422	23.753	TRUE	0.00856038	5.16243e-07	TRUE	3.28462e-06
rs429358	C	T	C	T	0.349423	-0.0556	FALSE	FALSE	FALSE	chr19	44908684	3.392e-07	0.010901	SORD	TRUE	reported	1.17312e-08	Composite progression in parkinson's disease (Tan MMX et al.)	0.0612637	TRUE	reported	0.0116702	32.5073	TRUE	0.0116785	0.000735041	TRUE	3.92614e-05
rs62343939	T	C	T	C	0.42749	-0.0068	FALSE	FALSE	FALSE	chr5	4699328	0.711258	0.01837	SORD	TRUE	reported	3.25268e-06	Composite progression in parkinson's disease (Tan MMX et al.)	0.0918508	TRUE	reported	0.00780123	21.6457	TRUE	0.00780685	3.87436e-06	TRUE	1.20385e-05
rs79987229	T	A	T	A	0.851851	0.0226	FALSE	TRUE	TRUE	chr6	119112570	0.490205	0.032754	SORD	TRUE	reported	2.57262e-06	Composite progression in parkinson's disease (Tan MMX et al.)	0.181157	TRUE	reported	0.00796203	22.0954	FALSE	0.00796777	1.34673e-05	TRUE	1.4445e-05
rs10513789	T	G	T	G	0.1596	0.01	FALSE	FALSE	FALSE	chr3	183042285	0.341415	0.010511	SORD	TRUE	reported	3.185e-13	The onset of parkinson's disease (Nalls MA et al.)	0.0219	TRUE	reported	0.00191415	53.1063	TRUE	0.00191429	2.55977e-05	TRUE	1.39852e-06
rs10756905	T	C	T	C	0.1011	-0.0111	FALSE	FALSE	FALSE	chr9	17726890	0.22839	0.009215	SORD	TRUE	reported	2.456e-07	The onset of parkinson's disease (Nalls MA et al.)	0.0196	TRUE	reported	0.000959849	26.6047	TRUE	0.000959919	4.10311e-05	TRUE	0.00218456
rs10766301	T	C	T	C	0.0907	-0.0096	FALSE	FALSE	FALSE	chr11	16195867	0.236674	0.008113	SORD	TRUE	reported	2.205e-06	The onset of parkinson's disease (Nalls MA et al.)	0.0192	TRUE	reported	0.000805179	22.3142	TRUE	0.000805237	3.95892e-05	TRUE	0.00590266
rs10847864	T	G	T	C	0.1274	-0.0447	TRUE	FALSE	FALSE	chr12	122842051	0.798572	0.17516	SORD	TRUE	reported	9.812e-13	The onset of parkinson's disease (Nalls MA et al.)	0.0179	TRUE	reported	0.00182587	50.6526	FALSE	0.001826	1.8417e-06	TRUE	2.4801e-07
rs111972941	A	G	A	G	-0.2482	0.0048	FALSE	FALSE	FALSE	chr1	4763649	0.803234	0.019264	SORD	TRUE	reported	1.375e-06	The onset of parkinson's disease (Nalls MA et al.)	0.0514	TRUE	reported	0.000841282	23.3156	TRUE	0.000841343	1.75586e-06	TRUE	0.000559642
rs112413063	T	C	T	C	0.1813	0.0172	FALSE	FALSE	FALSE	chr2	28907721	0.309997	0.016942	SORD	TRUE	reported	4.618e-06	The onset of parkinson's disease (Nalls MA et al.)	0.0396	TRUE	reported	0.000756322	20.9592	TRUE	0.000756376	2.91476e-05	TRUE	0.00586398
rs114797774	T	C	GTTCTAACCAGGGACAAA	GTTCTAACCAGGGACAAG	0.3901	0.0271	TRUE	FALSE	FALSE	chr1	161498623	0.223337	0.022255	SORD	TRUE	reported	9.426e-07	The onset of parkinson's disease (Nalls MA et al.)	0.0796	TRUE	reported	0.000866521	24.0157	FALSE	0.000866584	4.19458e-05	TRUE	0.00420735
rs12929797	T	C	T	C	0.082	0.0055	FALSE	FALSE	FALSE	chr16	52599032	0.510405	0.008356	SORD	TRUE	reported	1.32e-06	The onset of parkinson's disease (Nalls MA et al.)	0.017	TRUE	reported	0.000839451	23.2648	TRUE	0.000839511	1.22518e-05	TRUE	0.00149581
rs12934900	A	T	A	T	-0.1215	0.0027	FALSE	TRUE	TRUE	chr16	30912281	0.75176	0.008536	SORD	TRUE	reported	4.331e-11	The onset of parkinson's disease (Nalls MA et al.)	0.0184	TRUE	reported	0.00157204	43.5999	FALSE	0.00157215	2.82923e-06	TRUE	2.19998e-06
rs142660239	T	G	T	G	-0.3772	-0.0012	FALSE	FALSE	FALSE	chr1	152311266	0.973297	0.035849	SORD	TRUE	reported	1.283e-06	The onset of parkinson's disease (Nalls MA et al.)	0.0779	TRUE	reported	0.000845923	23.4443	TRUE	0.000845984	3.16863e-08	TRUE	0.000314045
rs144814361	T	C	T	C	0.4411	0.0017	FALSE	FALSE	FALSE	chr10	119651405	0.952545	0.028566	SORD	TRUE	reported	9.065e-11	The onset of parkinson's disease (Nalls MA et al.)	0.068	TRUE	reported	0.00151714	42.0751	TRUE	0.00151725	1.00113e-07	TRUE	1.4535e-06
rs145217940	A	T	A	T	0.4186	-0.0191	FALSE	TRUE	TRUE	chr18	71954209	0.623776	0.038939	SORD	TRUE	reported	8.909e-07	The onset of parkinson's disease (Nalls MA et al.)	0.0852	TRUE	reported	0.000870905	24.1373	FALSE	0.000870968	6.80485e-06	TRUE	0.000797655
rs182621729	T	C	T	C	0.3083	-0.0154	FALSE	FALSE	FALSE	chr7	152720764	0.610698	0.030251	SORD	TRUE	reported	1.113e-06	The onset of parkinson's disease (Nalls MA et al.)	0.0633	TRUE	reported	0.00085585	23.7196	TRUE	0.000855912	7.32654e-06	TRUE	0.000933852
rs2208485	A	G	A	G	-0.0936	0.0079	FALSE	FALSE	FALSE	chr9	17599214	0.337916	0.008244	SORD	TRUE	reported	2.652e-07	The onset of parkinson's disease (Nalls MA et al.)	0.0182	TRUE	reported	0.000954167	26.4471	TRUE	0.000954236	2.59675e-05	TRUE	0.00130125
rs2248244	A	G	A	G	0.1001	0.0107	FALSE	FALSE	FALSE	chr21	37480059	0.248524	0.009273	SORD	TRUE	reported	2.005e-06	The onset of parkinson's disease (Nalls MA et al.)	0.0211	TRUE	reported	0.000812046	22.5046	TRUE	0.000812104	3.76369e-05	TRUE	0.00530454
rs2295547	A	C	GTAATG	GTAATT	0.0894	0.013	TRUE	FALSE	FALSE	chr20	3191595	0.14849	0.008997	SORD	TRUE	reported	8.768e-07	The onset of parkinson's disease (Nalls MA et al.)	0.0182	TRUE	reported	0.000870531	24.1269	FALSE	0.000870593	5.90159e-05	TRUE	0.00651109
rs28370649	A	G	A	G	-0.2836	0.0428	FALSE	FALSE	FALSE	chr12	40005347	0.236939	0.036189	SORD	TRUE	reported	2.203e-07	The onset of parkinson's disease (Nalls MA et al.)	0.0547	TRUE	reported	0.00096972	26.8786	TRUE	0.00096979	3.95676e-05	TRUE	0.00194912
rs2949760	A	G	A	G	0.0915	-0.0112	FALSE	FALSE	FALSE	chr7	143513859	0.200504	0.008749	SORD	TRUE	reported	1.998e-06	The onset of parkinson's disease (Nalls MA et al.)	0.0193	TRUE	reported	0.000810971	22.4748	TRUE	0.000811029	4.63289e-05	TRUE	0.0068964
rs329647	C	G	C	G	-0.1133	0.0075	FALSE	TRUE	TRUE	chr11	133894771	0.399395	0.0089	SORD	TRUE	reported	1.944e-10	The onset of parkinson's disease (Nalls MA et al.)	0.0178	TRUE	reported	0.00146088	40.5124	FALSE	0.00146099	2.01992e-05	TRUE	2.66837e-05
rs34311866	T	C	T	C	-0.2272	0.0129	FALSE	FALSE	FALSE	chr4	958159	0.204623	0.01017	SORD	TRUE	reported	7.974e-23	The onset of parkinson's disease (Nalls MA et al.)	0.0231	TRUE	reported	0.00348103	96.73	TRUE	0.00348128	4.56116e-05	TRUE	7.21971e-11
rs34679758	A	G	A	G	0.1275	-0.0489	FALSE	FALSE	FALSE	chr16	71961528	0.0001765	0.013038	SORD	TRUE	reported	8.715e-07	The onset of parkinson's disease (Nalls MA et al.)	0.0259	TRUE	reported	0.000874321	24.232	TRUE	0.000874384	0.000397502	TRUE	0.229668
rs35265698	C	G	C	G	0.2	0.0044	FALSE	TRUE	TRUE	chr6	32593557	0.685922	0.01088	SORD	TRUE	reported	3.927e-11	The onset of parkinson's disease (Nalls MA et al.)	0.0303	TRUE	reported	0.0015708	43.5656	FALSE	0.00157092	4.61518e-06	TRUE	2.92207e-06
rs356203	T	C	T	C	-0.2398	0.0068	FALSE	FALSE	FALSE	chr4	89744890	0.424316	0.008511	SORD	TRUE	reported	3.007e-41	The onset of parkinson's disease (Nalls MA et al.)	0.0178	TRUE	reported	0.00651106	181.479	TRUE	0.00651152	1.80617e-05	TRUE	1.33548e-21
rs35749011	A	G	A	G	0.7508	0.0805	FALSE	FALSE	FALSE	chr1	155162560	0.050798	0.041215	SORD	TRUE	reported	5.022e-30	The onset of parkinson's disease (Nalls MA et al.)	0.0659	TRUE	reported	0.00466527	129.792	TRUE	0.00466561	0.000107866	TRUE	4.79378e-13
rs41286192	A	G	A	G	-0.3164	-0.0062	FALSE	FALSE	FALSE	chr6	132797077	0.793363	0.023669	SORD	TRUE	reported	2.298e-06	The onset of parkinson's disease (Nalls MA et al.)	0.067	TRUE	reported	0.000804644	22.2993	TRUE	0.000804702	1.94027e-06	TRUE	0.000772528
rs4488803	A	G	A	G	-0.1136	0.0023	FALSE	FALSE	FALSE	chr3	58232625	0.785578	0.008454	SORD	TRUE	reported	1.076e-08	The onset of parkinson's disease (Nalls MA et al.)	0.0199	TRUE	reported	0.00117536	32.5851	TRUE	0.00117544	2.09353e-06	TRUE	4.24633e-05
rs4566208	A	G	A	G	0.0957	-0.0047	FALSE	FALSE	FALSE	chr17	16107606	0.566911	0.008208	SORD	TRUE	reported	3.884e-08	The onset of parkinson's disease (Nalls MA et al.)	0.0174	TRUE	reported	0.00109114	30.2478	TRUE	0.00109122	9.27372e-06	TRUE	0.00018518
rs4588066	A	G	A	G	0.1046	-0.0067	FALSE	FALSE	FALSE	chr18	43092999	0.434692	0.008577	SORD	TRUE	reported	4.453e-09	The onset of parkinson's disease (Nalls MA et al.)	0.0178	TRUE	reported	0.00124541	34.5296	TRUE	0.0012455	1.72636e-05	TRUE	0.00010377
rs4613239	C	G	C	G	-0.1784	-0.0359	FALSE	TRUE	TRUE	chr2	168263099	0.003533	0.012307	SORD	TRUE	reported	6.215e-13	The onset of parkinson's disease (Nalls MA et al.)	0.0248	TRUE	reported	0.00186511	51.7434	FALSE	0.00186525	0.000240653	TRUE	0.000556891
rs4698412	A	G	A	G	0.1258	0.0035	FALSE	FALSE	FALSE	chr4	15735725	0.667506	0.008148	SORD	TRUE	reported	7.049e-14	The onset of parkinson's disease (Nalls MA et al.)	0.0168	TRUE	reported	0.00202066	56.0675	TRUE	0.00202081	5.21804e-06	TRUE	1.03171e-07
rs4774417	A	G	A	G	0.1052	-0.0079	FALSE	FALSE	FALSE	chr15	61701503	0.374855	0.008902	SORD	TRUE	reported	4.626e-08	The onset of parkinson's disease (Nalls MA et al.)	0.0192	TRUE	reported	0.0010829	30.0191	TRUE	0.00108298	2.22669e-05	TRUE	0.000440504
rs4810686	T	C	T	C	0.0949	-0.0012	FALSE	FALSE	FALSE	chr20	47780100	0.879582	0.007921	SORD	TRUE	reported	3.697e-07	The onset of parkinson's disease (Nalls MA et al.)	0.0187	TRUE	reported	0.000929128	25.7524	TRUE	0.000929195	6.48866e-07	TRUE	0.000215881
rs4836108	A	G	A	G	0.1094	-0.0028	FALSE	FALSE	FALSE	chr5	124674568	0.729962	0.008112	SORD	TRUE	reported	1.198e-06	The onset of parkinson's disease (Nalls MA et al.)	0.0225	TRUE	reported	0.000852961	23.6395	TRUE	0.000853022	3.36992e-06	TRUE	0.000645503
rs4851487	T	C	T	C	0.0808	-0.0032	FALSE	FALSE	FALSE	chr2	101686516	0.701637	0.008353	SORD	TRUE	reported	3.249e-06	The onset of parkinson's disease (Nalls MA et al.)	0.0174	TRUE	reported	0.000778066	21.5622	TRUE	0.000778122	4.1498e-06	TRUE	0.00126724
rs58879558	T	C	T	C	0.2383	-0.0096	FALSE	FALSE	FALSE	chr17	46018101	0.364782	0.010593	SORD	TRUE	reported	1.363e-21	The onset of parkinson's disease (Nalls MA et al.)	0.025	TRUE	reported	0.00327021	90.8525	TRUE	0.00327044	2.32264e-05	TRUE	6.4164e-11
rs61835654	T	C	T	C	-0.1032	0.003	FALSE	FALSE	FALSE	chr1	226795629	0.775262	0.010508	SORD	TRUE	reported	1.853e-06	The onset of parkinson's disease (Nalls MA et al.)	0.0216	TRUE	reported	0.000823615	22.8255	TRUE	0.000823674	2.30536e-06	TRUE	0.00070373
rs620490	T	G	T	G	0.1174	-0.0127	FALSE	FALSE	FALSE	chr8	16840070	0.179972	0.009472	SORD	TRUE	reported	6.456e-10	The onset of parkinson's disease (Nalls MA et al.)	0.019	TRUE	reported	0.00137677	38.1766	TRUE	0.00137687	5.08281e-05	TRUE	0.000185604
rs6715875	T	C	T	C	-0.2902	0.0055	FALSE	FALSE	FALSE	chr2	181434952	0.797584	0.021445	SORD	TRUE	reported	1.246e-06	The onset of parkinson's disease (Nalls MA et al.)	0.0599	TRUE	reported	0.000846844	23.4698	TRUE	0.000846905	1.86057e-06	TRUE	0.000545392
rs6741007	T	G	T	G	0.1233	0.0051	FALSE	FALSE	FALSE	chr2	134779549	0.574265	0.009078	SORD	TRUE	reported	2.087e-12	The onset of parkinson's disease (Nalls MA et al.)	0.0175	TRUE	reported	0.00178938	49.6385	TRUE	0.00178951	8.91817e-06	TRUE	9.41554e-07
rs6808178	T	C	T	C	0.0864	0.0001	FALSE	FALSE	FALSE	chr3	28664199	0.988341	0.006843	SORD	TRUE	reported	7.199e-07	The onset of parkinson's disease (Nalls MA et al.)	0.0174	TRUE	reported	0.000889554	24.6546	TRUE	0.000889619	6.04215e-09	TRUE	0.000208992
rs73032517	A	G	A	G	-0.2706	-0.0001	FALSE	FALSE	FALSE	chr3	18158110	0.996203	0.021013	SORD	TRUE	reported	1.267e-06	The onset of parkinson's disease (Nalls MA et al.)	0.0558	TRUE	reported	0.000848494	23.5156	TRUE	0.000848555	6.40362e-10	TRUE	0.000285538
rs75505347	T	C	T	C	0.3917	0.0038	FALSE	FALSE	FALSE	chr12	40491747	0.891568	0.027876	SORD	TRUE	reported	6.117e-09	The onset of parkinson's disease (Nalls MA et al.)	0.0674	TRUE	reported	0.00121811	33.7719	TRUE	0.0012182	5.25689e-07	TRUE	2.03923e-05
rs75646569	T	G	T	G	-0.1916	-0.0123	FALSE	FALSE	FALSE	chr5	61049597	0.347551	0.013094	SORD	TRUE	reported	5.618e-13	The onset of parkinson's disease (Nalls MA et al.)	0.0266	TRUE	reported	0.00187001	51.8796	TRUE	0.00187015	2.49591e-05	TRUE	1.84582e-06
rs7695720	A	C	A	C	0.1255	-0.0097	FALSE	FALSE	FALSE	chr4	76262147	0.34918	0.010361	SORD	TRUE	reported	1.528e-09	The onset of parkinson's disease (Nalls MA et al.)	0.0208	TRUE	reported	0.00131287	36.4023	TRUE	0.00131296	2.47908e-05	TRUE	9.74794e-05
rs7818035	A	G	A	G	-0.693	0.0021	FALSE	FALSE	FALSE	chr8	11470727	0.968413	0.053032	SORD	TRUE	reported	1.244e-06	The onset of parkinson's disease (Nalls MA et al.)	0.1429	TRUE	reported	0.000848522	23.5164	TRUE	0.000848584	4.43293e-08	TRUE	0.000311924
rs79436216	A	G	A	G	-0.2816	0.0098	FALSE	FALSE	FALSE	chr12	63869748	0.692544	0.024785	SORD	TRUE	reported	3.022e-06	The onset of parkinson's disease (Nalls MA et al.)	0.0603	TRUE	reported	0.000786899	21.8072	TRUE	0.000786955	4.42078e-06	TRUE	0.00121723
rs8080714	T	C	T	C	0.1016	0.0187	FALSE	FALSE	FALSE	chr17	68276036	0.030013	0.008618	SORD	TRUE	reported	1.029e-06	The onset of parkinson's disease (Nalls MA et al.)	0.0208	TRUE	reported	0.000860829	23.8577	TRUE	0.000860891	0.000133126	TRUE	0.0264495
rs823106	C	G	C	G	-0.1492	-0.0048	FALSE	TRUE	TRUE	chr1	205687325	0.730819	0.013952	SORD	TRUE	reported	4.1e-10	The onset of parkinson's disease (Nalls MA et al.)	0.0239	TRUE	reported	0.00140527	38.9682	FALSE	0.00140538	3.34608e-06	TRUE	8.73904e-06
rs847685	C	G	C	G	-0.1483	0.0045	FALSE	TRUE	TRUE	chr17	50123470	0.672516	0.010646	SORD	TRUE	reported	3.983e-07	The onset of parkinson's disease (Nalls MA et al.)	0.0293	TRUE	reported	0.00092422	25.6163	FALSE	0.000924287	5.05258e-06	TRUE	0.000448655
rs858295	A	G	A	G	0.1039	-0.0071	FALSE	FALSE	FALSE	chr7	23205950	0.403028	0.008491	SORD	TRUE	reported	3.831e-09	The onset of parkinson's disease (Nalls MA et al.)	0.0176	TRUE	reported	0.00125687	34.8477	TRUE	0.00125696	1.97682e-05	TRUE	0.0001106
rs9840232	T	C	T	C	0.1157	-0.0082	FALSE	FALSE	FALSE	chr3	151334574	0.430909	0.010411	SORD	TRUE	reported	6.565e-07	The onset of parkinson's disease (Nalls MA et al.)	0.0233	TRUE	reported	0.000889607	24.6561	TRUE	0.000889672	1.75507e-05	TRUE	0.00139484
rs9845968	A	G	A	G	-0.0842	0.0051	FALSE	FALSE	FALSE	chr3	46489654	0.535748	0.008236	SORD	TRUE	reported	1.416e-06	The onset of parkinson's disease (Nalls MA et al.)	0.0175	TRUE	reported	0.000835248	23.1482	TRUE	0.000835308	1.08496e-05	TRUE	0.00141399
rs113730632	G	A	G	A	0.41094	0.0097	FALSE	FALSE	FALSE	chr3	23951314	0.521101	0.015117	NRXN3	TRUE	reported	1.648e-06	Cognitive progression in parkinson's disease (Tan MMX et al.)	0.0857483	TRUE	reported	0.00817053	22.9506	TRUE	0.00817634	1.16445e-05	TRUE	9.26758e-06
rs143371462	G	A	G	A	-0.636032	-0.0303	FALSE	FALSE	FALSE	chr12	20812884	0.354802	0.032746	NRXN3	TRUE	reported	6.75934e-07	Cognitive progression in parkinson's disease (Tan MMX et al.)	0.128022	TRUE	reported	0.00877542	24.6648	TRUE	0.00878167	2.41725e-05	TRUE	6.01361e-06
rs17092224	C	G	C	G	-0.26771	0.0155	FALSE	TRUE	TRUE	chr11	107127349	0.270576	0.014069	NRXN3	TRUE	reported	3.85251e-06	Cognitive progression in parkinson's disease (Tan MMX et al.)	0.0579561	TRUE	reported	0.00759499	21.3216	FALSE	0.0076004	3.43298e-05	TRUE	3.42528e-05
rs2956605	A	C	A	C	-0.171526	-0.0122	FALSE	FALSE	FALSE	chr8	74970819	0.148145	0.008436	NRXN3	TRUE	reported	3.70084e-06	Cognitive progression in parkinson's disease (Tan MMX et al.)	0.0370666	TRUE	reported	0.00762217	21.3985	TRUE	0.0076276	5.91554e-05	TRUE	4.94828e-05
rs34105455	G	A	G	A	-0.24632	0.0136	FALSE	FALSE	FALSE	chr11	8882396	0.293264	0.01294	NRXN3	TRUE	reported	3.64359e-06	Cognitive progression in parkinson's disease (Tan MMX et al.)	0.0531924	TRUE	reported	0.00763273	21.4283	TRUE	0.00763817	3.12274e-05	TRUE	3.07153e-05
rs429358	C	T	C	T	-0.381391	0.0037	FALSE	FALSE	FALSE	chr19	44908684	0.73175	0.010794	NRXN3	TRUE	reported	2.52773e-13	Cognitive progression in parkinson's disease (Tan MMX et al.)	0.0521209	TRUE	reported	0.0188435	53.5064	TRUE	0.0188568	3.32239e-06	TRUE	4.23742e-12
rs5755468	C	T	C	T	-0.170503	0.0122	FALSE	FALSE	FALSE	chr22	34970241	0.150256	0.00848	NRXN3	TRUE	reported	4.15675e-06	Cognitive progression in parkinson's disease (Tan MMX et al.)	0.0370386	TRUE	reported	0.00754351	21.176	TRUE	0.00754889	5.8525e-05	TRUE	5.41255e-05
rs6488987	C	T	C	T	0.178	-0.0031	FALSE	FALSE	FALSE	chr12	125083207	0.712945	0.008426	NRXN3	TRUE	reported	1.65091e-06	Cognitive progression in parkinson's disease (Tan MMX et al.)	0.037145	TRUE	reported	0.00816929	22.9471	TRUE	0.0081751	3.82601e-06	TRUE	6.56477e-06
rs17367669	T	G	T	G	0.205568	0.0186	FALSE	FALSE	FALSE	chr5	122191027	0.087597	0.010889	NRXN3	TRUE	reported	1.86399e-06	Motor progression in parkinson's disease (Tan MMX et al.)	0.0431173	TRUE	reported	0.007918	22.7145	TRUE	0.00792352	8.25441e-05	TRUE	3.89676e-05
rs6741991	G	A	CACACATACAC	TACACATACAC	0.197311	-0.0008	TRUE	FALSE	FALSE	chr2	23493673	0.935954	0.009956	NRXN3	TRUE	reported	2.91008e-06	Motor progression in parkinson's disease (Tan MMX et al.)	0.0421869	TRUE	reported	0.00762227	21.8596	FALSE	0.00762759	1.82568e-07	TRUE	7.78107e-06
rs72767442	A	T	A	T	-0.175821	-0.0026	FALSE	TRUE	TRUE	chr15	94320087	0.760323	0.008523	NRXN3	TRUE	reported	1.6886e-06	Motor progression in parkinson's disease (Tan MMX et al.)	0.0367249	TRUE	reported	0.00798361	22.9042	FALSE	0.00798917	2.63237e-06	TRUE	6.3154e-06
rs7870456	T	C	T	C	0.208959	0.0004	FALSE	FALSE	FALSE	chr9	8454921	0.970067	0.01066	NRXN3	TRUE	reported	1.52574e-06	Motor progression in parkinson's disease (Tan MMX et al.)	0.0434622	TRUE	reported	0.00805097	23.099	TRUE	0.00805658	3.98046e-08	TRUE	4.06309e-06
rs10253857	T	C	T	C	-0.234446	-0.011	FALSE	FALSE	FALSE	chr7	17673826	0.307271	0.010774	NRXN3	TRUE	reported	3.86158e-06	Composite progression in parkinson's disease (Tan MMX et al.)	0.0507602	TRUE	reported	0.00768365	21.3169	TRUE	0.00768919	2.94761e-05	TRUE	3.07344e-05
rs11634227	C	T	C	T	-0.208777	-0.0011	FALSE	FALSE	FALSE	chr15	94318611	0.896639	0.008468	NRXN3	TRUE	reported	1.19479e-06	Composite progression in parkinson's disease (Tan MMX et al.)	0.0429892	TRUE	reported	0.00848834	23.5685	TRUE	0.00849445	4.77306e-07	TRUE	3.56206e-06
rs13424530	A	G	CTCCAC	TTCCAC	0.197397	0.0101	TRUE	FALSE	FALSE	chr2	108292945	0.219626	0.008228	NRXN3	TRUE	reported	4.05649e-06	Composite progression in parkinson's disease (Tan MMX et al.)	0.0428336	TRUE	reported	0.00764989	21.2225	FALSE	0.00765541	4.26196e-05	TRUE	4.08621e-05
rs17367669	T	G	T	G	0.233637	0.0186	FALSE	FALSE	FALSE	chr5	122191027	0.087597	0.010889	NRXN3	TRUE	reported	3.30496e-06	Composite progression in parkinson's disease (Tan MMX et al.)	0.0502349	TRUE	reported	0.0077903	21.6151	TRUE	0.00779591	8.25441e-05	TRUE	5.96966e-05
rs17554587	C	G	C	G	0.241553	0.0187	FALSE	TRUE	TRUE	chr15	45744252	0.101738	0.011427	NRXN3	TRUE	reported	3.10605e-06	Composite progression in parkinson's disease (Tan MMX et al.)	0.0517944	TRUE	reported	0.0078329	21.7342	FALSE	0.00783854	7.57117e-05	TRUE	5.21458e-05
rs224750	T	C	T	C	-0.214118	-0.0056	FALSE	FALSE	FALSE	chr10	33942102	0.519981	0.008704	NRXN3	TRUE	reported	1.08548e-06	Composite progression in parkinson's disease (Tan MMX et al.)	0.0439174	TRUE	reported	0.00855422	23.753	TRUE	0.00856038	1.17123e-05	TRUE	6.31537e-06
rs429358	C	T	C	T	0.349423	0.0037	FALSE	FALSE	FALSE	chr19	44908684	0.73175	0.010794	NRXN3	TRUE	reported	1.17312e-08	Composite progression in parkinson's disease (Tan MMX et al.)	0.0612637	TRUE	reported	0.0116702	32.5073	TRUE	0.0116785	3.32239e-06	TRUE	7.04678e-08
rs62343939	T	C	T	C	0.42749	0.0132	FALSE	FALSE	FALSE	chr5	4699328	0.468698	0.018217	NRXN3	TRUE	reported	3.25268e-06	Composite progression in parkinson's disease (Tan MMX et al.)	0.0918508	TRUE	reported	0.00780123	21.6457	TRUE	0.00780685	1.48453e-05	TRUE	1.85505e-05
rs79987229	T	A	T	A	0.851851	-0.0054	FALSE	TRUE	TRUE	chr6	119112570	0.868464	0.032607	NRXN3	TRUE	reported	2.57262e-06	Composite progression in parkinson's disease (Tan MMX et al.)	0.181157	TRUE	reported	0.00796203	22.0954	FALSE	0.00796777	7.75825e-07	TRUE	7.53766e-06
rs10513789	T	G	T	G	0.1596	0.0019	FALSE	FALSE	FALSE	chr3	183042285	0.856311	0.010493	NRXN3	TRUE	reported	3.185e-13	The onset of parkinson's disease (Nalls MA et al.)	0.0219	TRUE	reported	0.00191415	53.1063	TRUE	0.00191429	9.27273e-07	TRUE	9.51761e-08
rs10756905	T	C	T	C	0.1011	-0.0142	FALSE	FALSE	FALSE	chr9	17726890	0.122832	0.009203	NRXN3	TRUE	reported	2.456e-07	The onset of parkinson's disease (Nalls MA et al.)	0.0196	TRUE	reported	0.000959849	26.6047	TRUE	0.000959919	6.73231e-05	TRUE	0.00451615
rs10766301	T	C	T	C	0.0907	-0.0019	FALSE	FALSE	FALSE	chr11	16195867	0.814278	0.008088	NRXN3	TRUE	reported	2.205e-06	The onset of parkinson's disease (Nalls MA et al.)	0.0192	TRUE	reported	0.000805179	22.3142	TRUE	0.000805237	1.56041e-06	TRUE	0.000720679
rs10847864	T	G	T	C	0.1274	-0.0216	TRUE	FALSE	FALSE	chr12	122842051	0.902056	0.175518	NRXN3	TRUE	reported	9.812e-13	The onset of parkinson's disease (Nalls MA et al.)	0.0179	TRUE	reported	0.00182587	50.6526	FALSE	0.001826	4.28291e-07	TRUE	1.54797e-07
rs111972941	A	G	A	G	-0.2482	0.0252	FALSE	FALSE	FALSE	chr1	4763649	0.190686	0.019258	NRXN3	TRUE	reported	1.375e-06	The onset of parkinson's disease (Nalls MA et al.)	0.0514	TRUE	reported	0.000841282	23.3156	TRUE	0.000841343	4.84237e-05	TRUE	0.00598854
rs112413063	T	C	T	C	0.1813	0.0259	FALSE	FALSE	FALSE	chr2	28907721	0.125103	0.016887	NRXN3	TRUE	reported	4.618e-06	The onset of parkinson's disease (Nalls MA et al.)	0.0396	TRUE	reported	0.000756322	20.9592	TRUE	0.000756376	6.65202e-05	TRUE	0.0158786
rs114797774	T	C	GTTCTAACCAGGGACAAA	GTTCTAACCAGGGACAAG	0.3901	-0.043	TRUE	FALSE	FALSE	chr1	161498623	0.053691	0.022288	NRXN3	TRUE	reported	9.426e-07	The onset of parkinson's disease (Nalls MA et al.)	0.0796	TRUE	reported	0.000866521	24.0157	FALSE	0.000866584	0.000105286	TRUE	0.0168213
rs12929797	T	C	T	C	0.082	0.01	FALSE	FALSE	FALSE	chr16	52599032	0.232302	0.008372	NRXN3	TRUE	reported	1.32e-06	The onset of parkinson's disease (Nalls MA et al.)	0.017	TRUE	reported	0.000839451	23.2648	TRUE	0.000839511	4.03459e-05	TRUE	0.00480041
rs12934900	A	T	A	T	-0.1215	-0.0032	FALSE	TRUE	TRUE	chr16	30912281	0.70739	0.008525	NRXN3	TRUE	reported	4.331e-11	The onset of parkinson's disease (Nalls MA et al.)	0.0184	TRUE	reported	0.00157204	43.5999	FALSE	0.00157215	3.98438e-06	TRUE	2.66618e-06
rs142660239	T	G	T	G	-0.3772	0.018	FALSE	FALSE	FALSE	chr1	152311266	0.605793	0.034878	NRXN3	TRUE	reported	1.283e-06	The onset of parkinson's disease (Nalls MA et al.)	0.0779	TRUE	reported	0.000845923	23.4443	TRUE	0.000845984	7.53185e-06	TRUE	0.00102487
rs144814361	T	C	T	C	0.4411	0.0335	FALSE	FALSE	FALSE	chr10	119651405	0.233217	0.028101	NRXN3	TRUE	reported	9.065e-11	The onset of parkinson's disease (Nalls MA et al.)	0.068	TRUE	reported	0.00151714	42.0751	TRUE	0.00151725	4.01717e-05	TRUE	4.76137e-05
rs145217940	A	T	A	T	0.4186	-0.0242	FALSE	TRUE	TRUE	chr18	71954209	0.533591	0.038873	NRXN3	TRUE	reported	8.909e-07	The onset of parkinson's disease (Nalls MA et al.)	0.0852	TRUE	reported	0.000870905	24.1373	FALSE	0.000870968	1.09611e-05	TRUE	0.00109036
rs182621729	T	C	T	C	0.3083	-0.0142	FALSE	FALSE	FALSE	chr7	152720764	0.63894	0.030265	NRXN3	TRUE	reported	1.113e-06	The onset of parkinson's disease (Nalls MA et al.)	0.0633	TRUE	reported	0.00085585	23.7196	TRUE	0.000855912	6.22348e-06	TRUE	0.000849437
rs2208485	A	G	A	G	-0.0936	0.0071	FALSE	FALSE	FALSE	chr9	17599214	0.388057	0.008226	NRXN3	TRUE	reported	2.652e-07	The onset of parkinson's disease (Nalls MA et al.)	0.0182	TRUE	reported	0.000954167	26.4471	TRUE	0.000954236	2.10665e-05	TRUE	0.00104264
rs2248244	A	G	A	G	0.1001	-0.003	FALSE	FALSE	FALSE	chr21	37480059	0.74344	0.009166	NRXN3	TRUE	reported	2.005e-06	The onset of parkinson's disease (Nalls MA et al.)	0.0211	TRUE	reported	0.000812046	22.5046	TRUE	0.000812104	3.0282e-06	TRUE	0.000851018
rs2295547	A	C	GTAATG	GTAATT	0.0894	0.0015	TRUE	FALSE	FALSE	chr20	3191595	0.866024	0.008891	NRXN3	TRUE	reported	8.768e-07	The onset of parkinson's disease (Nalls MA et al.)	0.0182	TRUE	reported	0.000870531	24.1269	FALSE	0.000870593	8.04608e-07	TRUE	0.000361775
rs28370649	A	G	A	G	-0.2836	0.0065	FALSE	FALSE	FALSE	chr12	40005347	0.858141	0.036365	NRXN3	TRUE	reported	2.203e-07	The onset of parkinson's disease (Nalls MA et al.)	0.0547	TRUE	reported	0.00096972	26.8786	TRUE	0.00096979	9.0382e-07	TRUE	0.000167728
rs2949760	A	G	A	G	0.0915	0.0009	FALSE	FALSE	FALSE	chr7	143513859	0.915641	0.008496	NRXN3	TRUE	reported	1.998e-06	The onset of parkinson's disease (Nalls MA et al.)	0.0193	TRUE	reported	0.000810971	22.4748	TRUE	0.000811029	3.17255e-07	TRUE	0.000501635
rs329647	C	G	C	G	-0.1133	-0.0022	FALSE	TRUE	TRUE	chr11	133894771	0.803546	0.008844	NRXN3	TRUE	reported	1.944e-10	The onset of parkinson's disease (Nalls MA et al.)	0.0178	TRUE	reported	0.00146088	40.5124	FALSE	0.00146099	1.76014e-06	TRUE	4.34191e-06
rs34311866	T	C	T	C	-0.2272	-0.0028	FALSE	FALSE	FALSE	chr4	958159	0.780279	0.010037	NRXN3	TRUE	reported	7.974e-23	The onset of parkinson's disease (Nalls MA et al.)	0.0231	TRUE	reported	0.00348103	96.73	TRUE	0.00348128	2.2063e-06	TRUE	7.3809e-13
rs34679758	A	G	A	G	0.1275	-0.0394	FALSE	FALSE	FALSE	chr16	71961528	0.002458	0.01301	NRXN3	TRUE	reported	8.715e-07	The onset of parkinson's disease (Nalls MA et al.)	0.0259	TRUE	reported	0.000874321	24.232	TRUE	0.000874384	0.000259204	TRUE	0.0930269
rs35265698	C	G	C	G	0.2	-0.0167	FALSE	TRUE	TRUE	chr6	32593557	0.121167	0.010775	NRXN3	TRUE	reported	3.927e-11	The onset of parkinson's disease (Nalls MA et al.)	0.0303	TRUE	reported	0.0015708	43.5656	FALSE	0.00157092	6.77816e-05	TRUE	8.94372e-05
rs356203	T	C	T	C	-0.2398	-0.028	FALSE	FALSE	FALSE	chr4	89744890	0.001036	0.008535	NRXN3	TRUE	reported	3.007e-41	The onset of parkinson's disease (Nalls MA et al.)	0.0178	TRUE	reported	0.00651106	181.479	TRUE	0.00651152	0.000304429	TRUE	2.73893e-15
rs35749011	A	G	A	G	0.7508	-0.0289	FALSE	FALSE	FALSE	chr1	155162560	0.482679	0.041168	NRXN3	TRUE	reported	5.022e-30	The onset of parkinson's disease (Nalls MA et al.)	0.0659	TRUE	reported	0.00466527	129.792	TRUE	0.00466561	1.39354e-05	TRUE	7.62146e-16
rs41286192	A	G	A	G	-0.3164	-0.0202	FALSE	FALSE	FALSE	chr6	132797077	0.391277	0.023562	NRXN3	TRUE	reported	2.298e-06	The onset of parkinson's disease (Nalls MA et al.)	0.067	TRUE	reported	0.000804644	22.2993	TRUE	0.000804702	2.0783e-05	TRUE	0.00299822
rs4488803	A	G	A	G	-0.1136	-0.0006	FALSE	FALSE	FALSE	chr3	58232625	0.94202	0.00825	NRXN3	TRUE	reported	1.076e-08	The onset of parkinson's disease (Nalls MA et al.)	0.0199	TRUE	reported	0.00117536	32.5851	TRUE	0.00117544	1.49604e-07	TRUE	2.38142e-05
rs4566208	A	G	A	G	0.0957	0.0103	FALSE	FALSE	FALSE	chr17	16107606	0.210956	0.008234	NRXN3	TRUE	reported	3.884e-08	The onset of parkinson's disease (Nalls MA et al.)	0.0174	TRUE	reported	0.00109114	30.2478	TRUE	0.00109122	4.42558e-05	TRUE	0.00100578
rs4588066	A	G	A	G	0.1046	0.0088	FALSE	FALSE	FALSE	chr18	43092999	0.304075	0.008563	NRXN3	TRUE	reported	4.453e-09	The onset of parkinson's disease (Nalls MA et al.)	0.0178	TRUE	reported	0.00124541	34.5296	TRUE	0.0012455	2.98786e-05	TRUE	0.000200632
rs4613239	C	G	C	G	-0.1784	0.0077	FALSE	TRUE	TRUE	chr2	168263099	0.532202	0.012327	NRXN3	TRUE	reported	6.215e-13	The onset of parkinson's disease (Nalls MA et al.)	0.0248	TRUE	reported	0.00186511	51.7434	FALSE	0.00186525	1.10375e-05	TRUE	6.66098e-07
rs4698412	A	G	A	G	0.1258	0.0027	FALSE	FALSE	FALSE	chr4	15735725	0.746177	0.008341	NRXN3	TRUE	reported	7.049e-14	The onset of parkinson's disease (Nalls MA et al.)	0.0168	TRUE	reported	0.00202066	56.0675	TRUE	0.00202081	2.96323e-06	TRUE	6.99907e-08
rs4774417	A	G	A	G	0.1052	-0.0074	FALSE	FALSE	FALSE	chr15	61701503	0.402883	0.008847	NRXN3	TRUE	reported	4.626e-08	The onset of parkinson's disease (Nalls MA et al.)	0.0192	TRUE	reported	0.0010829	30.0191	TRUE	0.00108298	1.97812e-05	TRUE	0.000387664
rs4810686	T	C	T	C	0.0949	-0.0103	FALSE	FALSE	FALSE	chr20	47780100	0.205748	0.00814	NRXN3	TRUE	reported	3.697e-07	The onset of parkinson's disease (Nalls MA et al.)	0.0187	TRUE	reported	0.000929128	25.7524	TRUE	0.000929195	4.52646e-05	TRUE	0.0030606
rs4836108	A	G	A	G	0.1094	0.0001	FALSE	FALSE	FALSE	chr5	124674568	0.992618	0.010808	NRXN3	TRUE	reported	1.198e-06	The onset of parkinson's disease (Nalls MA et al.)	0.0225	TRUE	reported	0.000852961	23.6395	TRUE	0.000853022	2.42142e-09	TRUE	0.000278673
rs4851487	T	C	T	C	0.0808	-0.007	FALSE	FALSE	FALSE	chr2	101686516	0.405416	0.008414	NRXN3	TRUE	reported	3.249e-06	The onset of parkinson's disease (Nalls MA et al.)	0.0174	TRUE	reported	0.000778066	21.5622	TRUE	0.000778122	1.95703e-05	TRUE	0.00343505
rs58879558	T	C	T	C	0.2383	0.0411	FALSE	FALSE	FALSE	chr17	46018101	9.856e-05	0.010554	NRXN3	TRUE	reported	1.363e-21	The onset of parkinson's disease (Nalls MA et al.)	0.025	TRUE	reported	0.00327021	90.8525	TRUE	0.00327044	0.000428698	TRUE	5.27007e-06
rs61835654	T	C	T	C	-0.1032	-0.0022	FALSE	FALSE	FALSE	chr1	226795629	0.8321	0.010377	NRXN3	TRUE	reported	1.853e-06	The onset of parkinson's disease (Nalls MA et al.)	0.0216	TRUE	reported	0.000823615	22.8255	TRUE	0.000823674	1.27127e-06	TRUE	0.000588576
rs620490	T	G	T	G	0.1174	-0.0074	FALSE	FALSE	FALSE	chr8	16840070	0.436407	0.009508	NRXN3	TRUE	reported	6.456e-10	The onset of parkinson's disease (Nalls MA et al.)	0.019	TRUE	reported	0.00137677	38.1766	TRUE	0.00137687	1.71269e-05	TRUE	3.94654e-05
rs6715875	T	C	T	C	-0.2902	-0.0273	FALSE	FALSE	FALSE	chr2	181434952	0.202353	0.021414	NRXN3	TRUE	reported	1.246e-06	The onset of parkinson's disease (Nalls MA et al.)	0.0599	TRUE	reported	0.000846844	23.4698	TRUE	0.000846905	4.59709e-05	TRUE	0.00539436
rs6741007	T	G	T	G	0.1233	-0.019	FALSE	FALSE	FALSE	chr2	134779549	0.035907	0.009056	NRXN3	TRUE	reported	2.087e-12	The onset of parkinson's disease (Nalls MA et al.)	0.0175	TRUE	reported	0.00178938	49.6385	TRUE	0.00178951	0.000124365	TRUE	0.000102048
rs6808178	T	C	T	C	0.0864	0.0047	FALSE	FALSE	FALSE	chr3	28664199	0.568448	0.008241	NRXN3	TRUE	reported	7.199e-07	The onset of parkinson's disease (Nalls MA et al.)	0.0174	TRUE	reported	0.000889554	24.6546	TRUE	0.000889619	9.20272e-06	TRUE	0.000839053
rs73032517	A	G	A	G	-0.2706	-0.006	FALSE	FALSE	FALSE	chr3	18158110	0.742987	0.018298	NRXN3	TRUE	reported	1.267e-06	The onset of parkinson's disease (Nalls MA et al.)	0.0558	TRUE	reported	0.000848494	23.5156	TRUE	0.000848555	3.04015e-06	TRUE	0.000640301
rs75505347	T	C	T	C	0.3917	-0.0329	FALSE	FALSE	FALSE	chr12	40491747	0.23228	0.027543	NRXN3	TRUE	reported	6.117e-09	The onset of parkinson's disease (Nalls MA et al.)	0.0674	TRUE	reported	0.00121811	33.7719	TRUE	0.0012182	4.03622e-05	TRUE	0.000371926
rs75646569	T	G	T	G	-0.1916	-0.0021	FALSE	FALSE	FALSE	chr5	61049597	0.873331	0.013172	NRXN3	TRUE	reported	5.618e-13	The onset of parkinson's disease (Nalls MA et al.)	0.0266	TRUE	reported	0.00187001	51.8796	TRUE	0.00187015	7.18966e-07	TRUE	1.24681e-07
rs7695720	A	C	A	C	0.1255	0.0153	FALSE	FALSE	FALSE	chr4	76262147	0.137224	0.010295	NRXN3	TRUE	reported	1.528e-09	The onset of parkinson's disease (Nalls MA et al.)	0.0208	TRUE	reported	0.00131287	36.4023	TRUE	0.00131296	6.2469e-05	TRUE	0.000411935
rs7818035	A	G	A	G	-0.693	0.0351	FALSE	FALSE	FALSE	chr8	11470727	0.501723	0.052249	NRXN3	TRUE	reported	1.244e-06	The onset of parkinson's disease (Nalls MA et al.)	0.1429	TRUE	reported	0.000848522	23.5164	TRUE	0.000848584	1.27579e-05	TRUE	0.00144112
rs79436216	A	G	A	G	-0.2816	-0.064	FALSE	FALSE	FALSE	chr12	63869748	0.009655	0.02473	NRXN3	TRUE	reported	3.022e-06	The onset of parkinson's disease (Nalls MA et al.)	0.0603	TRUE	reported	0.000786899	21.8072	TRUE	0.000786955	0.000189346	TRUE	0.0747617
rs8080714	T	C	T	C	0.1016	0.0005	FALSE	FALSE	FALSE	chr17	68276036	0.956133	0.00909	NRXN3	TRUE	reported	1.029e-06	The onset of parkinson's disease (Nalls MA et al.)	0.0208	TRUE	reported	0.000860829	23.8577	TRUE	0.000860891	8.55585e-08	TRUE	0.000293461
rs823106	C	G	C	G	-0.1492	-0.0047	FALSE	TRUE	TRUE	chr1	205687325	0.73765	0.014031	NRXN3	TRUE	reported	4.1e-10	The onset of parkinson's disease (Nalls MA et al.)	0.0239	TRUE	reported	0.00140527	38.9682	FALSE	0.00140538	3.17209e-06	TRUE	8.49806e-06
rs847685	C	G	C	G	-0.1483	-0.0041	FALSE	TRUE	TRUE	chr17	50123470	0.705164	0.010836	NRXN3	TRUE	reported	3.983e-07	The onset of parkinson's disease (Nalls MA et al.)	0.0293	TRUE	reported	0.00092422	25.6163	FALSE	0.000924287	4.04847e-06	TRUE	0.000401572
rs858295	A	G	A	G	0.1039	0.014	FALSE	FALSE	FALSE	chr7	23205950	0.100347	0.00852	NRXN3	TRUE	reported	3.831e-09	The onset of parkinson's disease (Nalls MA et al.)	0.0176	TRUE	reported	0.00125687	34.8477	TRUE	0.00125696	7.63345e-05	TRUE	0.000864347
rs9840232	T	C	T	C	0.1157	0.0031	FALSE	FALSE	FALSE	chr3	151334574	0.764893	0.010366	NRXN3	TRUE	reported	6.565e-07	The onset of parkinson's disease (Nalls MA et al.)	0.0233	TRUE	reported	0.000889607	24.6561	TRUE	0.000889672	2.53023e-06	TRUE	0.000432314
rs9845968	A	G	A	G	-0.0842	0.0063	FALSE	FALSE	FALSE	chr3	46489654	0.441515	0.008186	NRXN3	TRUE	reported	1.416e-06	The onset of parkinson's disease (Nalls MA et al.)	0.0175	TRUE	reported	0.000835248	23.1482	TRUE	0.000835308	1.67587e-05	TRUE	0.00198737
rs113730632	G	A	G	A	0.41094	-0.0242	FALSE	FALSE	FALSE	chr3	23951314	0.100019	0.014713	NUDT2	TRUE	reported	1.648e-06	Cognitive progression in parkinson's disease (Tan MMX et al.)	0.0857483	TRUE	reported	0.00817053	22.9506	TRUE	0.00817634	7.65081e-05	TRUE	3.14732e-05
rs143371462	G	A	G	A	-0.636032	0.0436	FALSE	FALSE	FALSE	chr12	20812884	0.171267	0.031868	NUDT2	TRUE	reported	6.75934e-07	Cognitive progression in parkinson's disease (Tan MMX et al.)	0.128022	TRUE	reported	0.00877542	24.6648	TRUE	0.00878167	5.2845e-05	TRUE	1.05128e-05
rs17092224	C	G	C	G	-0.26771	0.0111	FALSE	TRUE	TRUE	chr11	107127349	0.418185	0.013711	NUDT2	TRUE	reported	3.85251e-06	Cognitive progression in parkinson's disease (Tan MMX et al.)	0.0579561	TRUE	reported	0.00759499	21.3216	FALSE	0.0076004	1.85374e-05	TRUE	2.42016e-05
rs2956605	A	C	A	C	-0.171526	-0.0129	FALSE	FALSE	FALSE	chr8	74970819	0.116252	0.008213	NUDT2	TRUE	reported	3.70084e-06	Cognitive progression in parkinson's disease (Tan MMX et al.)	0.0370666	TRUE	reported	0.00762217	21.3985	TRUE	0.0076276	6.97781e-05	TRUE	5.71172e-05
rs34105455	G	A	G	A	-0.24632	0.0042	FALSE	FALSE	FALSE	chr11	8882396	0.741071	0.012711	NUDT2	TRUE	reported	3.64359e-06	Cognitive progression in parkinson's disease (Tan MMX et al.)	0.0531924	TRUE	reported	0.00763273	21.4283	TRUE	0.00763817	3.08658e-06	TRUE	1.28426e-05
rs429358	C	T	C	T	-0.381391	-0.0189	FALSE	FALSE	FALSE	chr19	44908684	0.075048	0.010617	NUDT2	TRUE	reported	2.52773e-13	Cognitive progression in parkinson's disease (Tan MMX et al.)	0.0521209	TRUE	reported	0.0188435	53.5064	TRUE	0.0188568	8.95973e-05	TRUE	6.12405e-11
rs5755468	C	T	C	T	-0.170503	-0.0051	FALSE	FALSE	FALSE	chr22	34970241	0.539111	0.008304	NUDT2	TRUE	reported	4.15675e-06	Cognitive progression in parkinson's disease (Tan MMX et al.)	0.0370386	TRUE	reported	0.00754351	21.176	TRUE	0.00754889	1.0666e-05	TRUE	2.0458e-05
rs6488987	C	T	C	T	0.178	-0.0038	FALSE	FALSE	FALSE	chr12	125083207	0.648361	0.008333	NUDT2	TRUE	reported	1.65091e-06	Cognitive progression in parkinson's disease (Tan MMX et al.)	0.037145	TRUE	reported	0.00816929	22.9471	TRUE	0.0081751	5.87799e-06	TRUE	7.3418e-06
rs17367669	T	G	T	G	0.205568	-0.0028	FALSE	FALSE	FALSE	chr5	122191027	0.793617	0.010703	NUDT2	TRUE	reported	1.86399e-06	Motor progression in parkinson's disease (Tan MMX et al.)	0.0431173	TRUE	reported	0.007918	22.7145	TRUE	0.00792352	1.93632e-06	TRUE	6.53407e-06
rs6741991	G	A	CACACATACAC	TACACATACAC	0.197311	0.0076	TRUE	FALSE	FALSE	chr2	23493673	0.417096	0.009366	NUDT2	TRUE	reported	2.91008e-06	Motor progression in parkinson's disease (Tan MMX et al.)	0.0421869	TRUE	reported	0.00762227	21.8596	FALSE	0.00762759	1.86176e-05	TRUE	1.94047e-05
rs72767442	A	T	A	T	-0.175821	-0.007	FALSE	TRUE	TRUE	chr15	94320087	0.390553	0.008153	NUDT2	TRUE	reported	1.6886e-06	Motor progression in parkinson's disease (Tan MMX et al.)	0.0367249	TRUE	reported	0.00798361	22.9042	FALSE	0.00798917	2.08515e-05	TRUE	1.27424e-05
rs7870456	T	C	T	C	0.208959	0.001	FALSE	FALSE	FALSE	chr9	8454921	0.916382	0.009525	NUDT2	TRUE	reported	1.52574e-06	Motor progression in parkinson's disease (Tan MMX et al.)	0.0434622	TRUE	reported	0.00805097	23.099	TRUE	0.00805658	3.116e-07	TRUE	4.43836e-06
rs10253857	T	C	T	C	-0.234446	0.0062	FALSE	FALSE	FALSE	chr7	17673826	0.553436	0.010462	NUDT2	TRUE	reported	3.86158e-06	Composite progression in parkinson's disease (Tan MMX et al.)	0.0507602	TRUE	reported	0.00768365	21.3169	TRUE	0.00768919	9.93117e-06	TRUE	1.84344e-05
rs11634227	C	T	C	T	-0.208777	-0.0097	FALSE	FALSE	FALSE	chr15	94318611	0.23038	0.008088	NUDT2	TRUE	reported	1.19479e-06	Composite progression in parkinson's disease (Tan MMX et al.)	0.0429892	TRUE	reported	0.00848834	23.5685	TRUE	0.00849445	4.06834e-05	TRUE	1.37363e-05
rs13424530	A	G	CTCCAC	TTCCAC	0.197397	0.005	TRUE	FALSE	FALSE	chr2	108292945	0.532009	0.008001	NUDT2	TRUE	reported	4.05649e-06	Composite progression in parkinson's disease (Tan MMX et al.)	0.0428336	TRUE	reported	0.00764989	21.2225	FALSE	0.00765541	1.10464e-05	TRUE	2.0036e-05
rs17367669	T	G	T	G	0.233637	-0.0028	FALSE	FALSE	FALSE	chr5	122191027	0.793617	0.010703	NUDT2	TRUE	reported	3.30496e-06	Composite progression in parkinson's disease (Tan MMX et al.)	0.0502349	TRUE	reported	0.0077903	21.6151	TRUE	0.00779591	1.93632e-06	TRUE	1.0687e-05
rs17554587	C	G	C	G	0.241553	0.007	FALSE	TRUE	TRUE	chr15	45744252	0.526509	0.011052	NUDT2	TRUE	reported	3.10605e-06	Composite progression in parkinson's disease (Tan MMX et al.)	0.0517944	TRUE	reported	0.0078329	21.7342	FALSE	0.00783854	1.13419e-05	TRUE	1.5938e-05
rs224750	T	C	T	C	-0.214118	-0.0001	FALSE	FALSE	FALSE	chr10	33942102	0.993654	0.012573	NUDT2	TRUE	reported	1.08548e-06	Composite progression in parkinson's disease (Tan MMX et al.)	0.0439174	TRUE	reported	0.00855422	23.753	TRUE	0.00856038	1.78991e-09	TRUE	2.78139e-06
rs429358	C	T	C	T	0.349423	-0.0189	FALSE	FALSE	FALSE	chr19	44908684	0.075048	0.010617	NUDT2	TRUE	reported	1.17312e-08	Composite progression in parkinson's disease (Tan MMX et al.)	0.0612637	TRUE	reported	0.0116702	32.5073	TRUE	0.0116785	8.95973e-05	TRUE	5.62213e-07
rs62343939	T	C	T	C	0.42749	0.0058	FALSE	FALSE	FALSE	chr5	4699328	0.744173	0.017773	NUDT2	TRUE	reported	3.25268e-06	Composite progression in parkinson's disease (Tan MMX et al.)	0.0918508	TRUE	reported	0.00780123	21.6457	TRUE	0.00780685	3.01117e-06	TRUE	1.14047e-05
rs79987229	T	A	T	A	0.851851	0.0509	FALSE	TRUE	TRUE	chr6	119112570	0.109565	0.031809	NUDT2	TRUE	reported	2.57262e-06	Composite progression in parkinson's disease (Tan MMX et al.)	0.181157	TRUE	reported	0.00796203	22.0954	FALSE	0.00796777	7.24273e-05	TRUE	4.26966e-05
rs10513789	T	G	T	G	0.1596	-0.0194	FALSE	FALSE	FALSE	chr3	183042285	0.057458	0.010212	NUDT2	TRUE	reported	3.185e-13	The onset of parkinson's disease (Nalls MA et al.)	0.0219	TRUE	reported	0.00191415	53.1063	TRUE	0.00191429	0.000102056	TRUE	2.70756e-05
rs10756905	T	C	T	C	0.1011	-0.0169	FALSE	FALSE	FALSE	chr9	17726890	0.061753	0.009047	NUDT2	TRUE	reported	2.456e-07	The onset of parkinson's disease (Nalls MA et al.)	0.0196	TRUE	reported	0.000959849	26.6047	TRUE	0.000959919	9.86727e-05	TRUE	0.00868367
rs10766301	T	C	T	C	0.0907	-0.004	FALSE	FALSE	FALSE	chr11	16195867	0.610483	0.007853	NUDT2	TRUE	reported	2.205e-06	The onset of parkinson's disease (Nalls MA et al.)	0.0192	TRUE	reported	0.000805179	22.3142	TRUE	0.000805237	7.33601e-06	TRUE	0.00137559
rs10847864	T	G	T	C	0.1274	-0.0021	TRUE	FALSE	FALSE	chr12	122842051	0.989984	0.167284	NUDT2	TRUE	reported	9.812e-13	The onset of parkinson's disease (Nalls MA et al.)	0.0179	TRUE	reported	0.00182587	50.6526	FALSE	0.001826	4.45662e-09	TRUE	1.0377e-07
rs111972941	A	G	A	G	-0.2482	0.0063	FALSE	FALSE	FALSE	chr1	4763649	0.734696	0.01859	NUDT2	TRUE	reported	1.375e-06	The onset of parkinson's disease (Nalls MA et al.)	0.0514	TRUE	reported	0.000841282	23.3156	TRUE	0.000841343	3.24804e-06	TRUE	0.000696391
rs112413063	T	C	T	C	0.1813	0.0117	FALSE	FALSE	FALSE	chr2	28907721	0.475519	0.016397	NUDT2	TRUE	reported	4.618e-06	The onset of parkinson's disease (Nalls MA et al.)	0.0396	TRUE	reported	0.000756322	20.9592	TRUE	0.000756376	1.43987e-05	TRUE	0.00312451
rs114797774	T	C	GTTCTAACCAGGGACAAA	GTTCTAACCAGGGACAAG	0.3901	0.0372	TRUE	FALSE	FALSE	chr1	161498623	0.085178	0.02161	NUDT2	TRUE	reported	9.426e-07	The onset of parkinson's disease (Nalls MA et al.)	0.0796	TRUE	reported	0.000866521	24.0157	FALSE	0.000866584	8.38229e-05	TRUE	0.0114601
rs12929797	T	C	T	C	0.082	0.0099	FALSE	FALSE	FALSE	chr16	52599032	0.223903	0.00814	NUDT2	TRUE	reported	1.32e-06	The onset of parkinson's disease (Nalls MA et al.)	0.017	TRUE	reported	0.000839451	23.2648	TRUE	0.000839511	4.18291e-05	TRUE	0.00502055
rs12934900	A	T	A	T	-0.1215	-0.0107	FALSE	TRUE	TRUE	chr16	30912281	0.198685	0.008325	NUDT2	TRUE	reported	4.331e-11	The onset of parkinson's disease (Nalls MA et al.)	0.0184	TRUE	reported	0.00157204	43.5999	FALSE	0.00157215	4.67121e-05	TRUE	4.27649e-05
rs142660239	T	G	T	G	-0.3772	0.0074	FALSE	FALSE	FALSE	chr1	152311266	0.827098	0.033879	NUDT2	TRUE	reported	1.283e-06	The onset of parkinson's disease (Nalls MA et al.)	0.0779	TRUE	reported	0.000845923	23.4443	TRUE	0.000845984	1.34916e-06	TRUE	0.000499797
rs144814361	T	C	T	C	0.4411	-0.0261	FALSE	FALSE	FALSE	chr10	119651405	0.338418	0.027264	NUDT2	TRUE	reported	9.065e-11	The onset of parkinson's disease (Nalls MA et al.)	0.068	TRUE	reported	0.00151714	42.0751	TRUE	0.00151725	2.59049e-05	TRUE	2.41462e-05
rs145217940	A	T	A	T	0.4186	0.0063	FALSE	TRUE	TRUE	chr18	71954209	0.867074	0.03764	NUDT2	TRUE	reported	8.909e-07	The onset of parkinson's disease (Nalls MA et al.)	0.0852	TRUE	reported	0.000870905	24.1373	FALSE	0.000870968	7.9233e-07	TRUE	0.000360055
rs182621729	T	C	T	C	0.3083	0.0094	FALSE	FALSE	FALSE	chr7	152720764	0.749045	0.029384	NUDT2	TRUE	reported	1.113e-06	The onset of parkinson's disease (Nalls MA et al.)	0.0633	TRUE	reported	0.00085585	23.7196	TRUE	0.000855912	2.89316e-06	TRUE	0.00059237
rs2208485	A	G	A	G	-0.0936	0.0131	FALSE	FALSE	FALSE	chr9	17599214	0.106952	0.008126	NUDT2	TRUE	reported	2.652e-07	The onset of parkinson's disease (Nalls MA et al.)	0.0182	TRUE	reported	0.000954167	26.4471	TRUE	0.000954236	7.34886e-05	TRUE	0.00539546
rs2248244	A	G	A	G	0.1001	0.001	FALSE	FALSE	FALSE	chr21	37480059	0.908039	0.008657	NUDT2	TRUE	reported	2.005e-06	The onset of parkinson's disease (Nalls MA et al.)	0.0211	TRUE	reported	0.000812046	22.5046	TRUE	0.000812104	3.77197e-07	TRUE	0.000508997
rs2295547	A	C	GTAATG	GTAATT	0.0894	0.0072	TRUE	FALSE	FALSE	chr20	3191595	0.408889	0.008718	NUDT2	TRUE	reported	8.768e-07	The onset of parkinson's disease (Nalls MA et al.)	0.0182	TRUE	reported	0.000870531	24.1269	FALSE	0.000870593	1.92809e-05	TRUE	0.0017418
rs28370649	A	G	A	G	-0.2836	0.0457	FALSE	FALSE	FALSE	chr12	40005347	0.194065	0.03519	NUDT2	TRUE	reported	2.203e-07	The onset of parkinson's disease (Nalls MA et al.)	0.0547	TRUE	reported	0.00096972	26.8786	TRUE	0.00096979	4.77085e-05	TRUE	0.00251934
rs2949760	A	G	A	G	0.0915	-0.0146	FALSE	FALSE	FALSE	chr7	143513859	0.084254	0.008456	NUDT2	TRUE	reported	1.998e-06	The onset of parkinson's disease (Nalls MA et al.)	0.0193	TRUE	reported	0.000810971	22.4748	TRUE	0.000811029	8.42737e-05	TRUE	0.0161288
rs329647	C	G	C	G	-0.1133	0.0004	FALSE	TRUE	TRUE	chr11	133894771	0.965018	0.00912	NUDT2	TRUE	reported	1.944e-10	The onset of parkinson's disease (Nalls MA et al.)	0.0178	TRUE	reported	0.00146088	40.5124	FALSE	0.00146099	5.47181e-08	TRUE	2.24176e-06
rs34311866	T	C	T	C	-0.2272	0.008	FALSE	FALSE	FALSE	chr4	958159	0.418766	0.009894	NUDT2	TRUE	reported	7.974e-23	The onset of parkinson's disease (Nalls MA et al.)	0.0231	TRUE	reported	0.00348103	96.73	TRUE	0.00348128	1.85347e-05	TRUE	9.04223e-12
rs34679758	A	G	A	G	0.1275	-0.0189	FALSE	FALSE	FALSE	chr16	71961528	0.136263	0.012686	NUDT2	TRUE	reported	8.715e-07	The onset of parkinson's disease (Nalls MA et al.)	0.0259	TRUE	reported	0.000874321	24.232	TRUE	0.000874384	6.27426e-05	TRUE	0.00695301
rs35265698	C	G	C	G	0.2	-0.0019	FALSE	TRUE	TRUE	chr6	32593557	0.85749	0.010581	NUDT2	TRUE	reported	3.927e-11	The onset of parkinson's disease (Nalls MA et al.)	0.0303	TRUE	reported	0.0015708	43.5656	FALSE	0.00157092	9.09906e-07	TRUE	1.39908e-06
rs356203	T	C	T	C	-0.2398	0.005	FALSE	FALSE	FALSE	chr4	89744890	0.548869	0.008341	NUDT2	TRUE	reported	3.007e-41	The onset of parkinson's disease (Nalls MA et al.)	0.0178	TRUE	reported	0.00651106	181.479	TRUE	0.00651152	1.01674e-05	TRUE	3.69576e-22
rs35749011	A	G	A	G	0.7508	0.0267	FALSE	FALSE	FALSE	chr1	155162560	0.504697	0.040023	NUDT2	TRUE	reported	5.022e-30	The onset of parkinson's disease (Nalls MA et al.)	0.0659	TRUE	reported	0.00466527	129.792	TRUE	0.00466561	1.25849e-05	TRUE	6.30654e-16
rs41286192	A	G	A	G	-0.3164	-0.0225	FALSE	FALSE	FALSE	chr6	132797077	0.325488	0.022883	NUDT2	TRUE	reported	2.298e-06	The onset of parkinson's disease (Nalls MA et al.)	0.067	TRUE	reported	0.000804644	22.2993	TRUE	0.000804702	2.73379e-05	TRUE	0.00392089
rs4488803	A	G	A	G	-0.1136	0.0032	FALSE	FALSE	FALSE	chr3	58232625	0.689292	0.008004	NUDT2	TRUE	reported	1.076e-08	The onset of parkinson's disease (Nalls MA et al.)	0.0199	TRUE	reported	0.00117536	32.5851	TRUE	0.00117544	4.52098e-06	TRUE	6.09777e-05
rs4566208	A	G	A	G	0.0957	-0.008	FALSE	FALSE	FALSE	chr17	16107606	0.314504	0.007954	NUDT2	TRUE	reported	3.884e-08	The onset of parkinson's disease (Nalls MA et al.)	0.0174	TRUE	reported	0.00109114	30.2478	TRUE	0.00109122	2.8611e-05	TRUE	0.000557786
rs4588066	A	G	A	G	0.1046	-0.0099	FALSE	FALSE	FALSE	chr18	43092999	0.238275	0.008395	NUDT2	TRUE	reported	4.453e-09	The onset of parkinson's disease (Nalls MA et al.)	0.0178	TRUE	reported	0.00124541	34.5296	TRUE	0.0012455	3.93434e-05	TRUE	0.000297179
rs4613239	C	G	C	G	-0.1784	-0.0207	FALSE	TRUE	TRUE	chr2	168263099	0.082429	0.011919	NUDT2	TRUE	reported	6.215e-13	The onset of parkinson's disease (Nalls MA et al.)	0.0248	TRUE	reported	0.00186511	51.7434	FALSE	0.00186525	8.53168e-05	TRUE	2.29591e-05
rs4698412	A	G	A	G	0.1258	0.0048	FALSE	FALSE	FALSE	chr4	15735725	0.546294	0.007956	NUDT2	TRUE	reported	7.049e-14	The onset of parkinson's disease (Nalls MA et al.)	0.0168	TRUE	reported	0.00202066	56.0675	TRUE	0.00202081	1.02935e-05	TRUE	1.93063e-07
rs4774417	A	G	A	G	0.1052	0.0087	FALSE	FALSE	FALSE	chr15	61701503	0.312604	0.008616	NUDT2	TRUE	reported	4.626e-08	The onset of parkinson's disease (Nalls MA et al.)	0.0192	TRUE	reported	0.0010829	30.0191	TRUE	0.00108298	2.88273e-05	TRUE	0.000595842
rs4810686	T	C	T	C	0.0949	0.0168	FALSE	FALSE	FALSE	chr20	47780100	0.034344	0.007939	NUDT2	TRUE	reported	3.697e-07	The onset of parkinson's disease (Nalls MA et al.)	0.0187	TRUE	reported	0.000929128	25.7524	TRUE	0.000929195	0.000126586	TRUE	0.0164917
rs4836108	A	G	A	G	0.1094	-0.003	FALSE	FALSE	FALSE	chr5	124674568	0.707371	0.007992	NUDT2	TRUE	reported	1.198e-06	The onset of parkinson's disease (Nalls MA et al.)	0.0225	TRUE	reported	0.000852961	23.6395	TRUE	0.000853022	3.98558e-06	TRUE	0.000694559
rs4851487	T	C	T	C	0.0808	0.0118	FALSE	FALSE	FALSE	chr2	101686516	0.151028	0.008218	NUDT2	TRUE	reported	3.249e-06	The onset of parkinson's disease (Nalls MA et al.)	0.0174	TRUE	reported	0.000778066	21.5622	TRUE	0.000778122	5.82935e-05	TRUE	0.0115479
rs58879558	T	C	T	C	0.2383	-0.0282	FALSE	FALSE	FALSE	chr17	46018101	0.005808	0.010223	NUDT2	TRUE	reported	1.363e-21	The onset of parkinson's disease (Nalls MA et al.)	0.025	TRUE	reported	0.00327021	90.8525	TRUE	0.00327044	0.000215147	TRUE	1.11876e-07
rs61835654	T	C	T	C	-0.1032	-0.0099	FALSE	FALSE	FALSE	chr1	226795629	0.334941	0.010267	NUDT2	TRUE	reported	1.853e-06	The onset of parkinson's disease (Nalls MA et al.)	0.0216	TRUE	reported	0.000823615	22.8255	TRUE	0.000823674	2.62972e-05	TRUE	0.00330019
rs620490	T	G	T	G	0.1174	-0.0145	FALSE	FALSE	FALSE	chr8	16840070	0.114908	0.009198	NUDT2	TRUE	reported	6.456e-10	The onset of parkinson's disease (Nalls MA et al.)	0.019	TRUE	reported	0.00137677	38.1766	TRUE	0.00137687	7.0262e-05	TRUE	0.000341362
rs6715875	T	C	T	C	-0.2902	-0.0083	FALSE	FALSE	FALSE	chr2	181434952	0.689733	0.020791	NUDT2	TRUE	reported	1.246e-06	The onset of parkinson's disease (Nalls MA et al.)	0.0599	TRUE	reported	0.000846844	23.4698	TRUE	0.000846905	4.50793e-06	TRUE	0.00077153
rs6741007	T	G	T	G	0.1233	0.0097	FALSE	FALSE	FALSE	chr2	134779549	0.270313	0.008799	NUDT2	TRUE	reported	2.087e-12	The onset of parkinson's disease (Nalls MA et al.)	0.0175	TRUE	reported	0.00178938	49.6385	TRUE	0.00178951	3.43385e-05	TRUE	5.48545e-06
rs6808178	T	C	T	C	0.0864	0.0017	FALSE	FALSE	FALSE	chr3	28664199	0.830869	0.007959	NUDT2	TRUE	reported	7.199e-07	The onset of parkinson's disease (Nalls MA et al.)	0.0174	TRUE	reported	0.000889554	24.6546	TRUE	0.000889619	1.29082e-06	TRUE	0.000348879
rs73032517	A	G	A	G	-0.2706	-0.0128	FALSE	FALSE	FALSE	chr3	18158110	0.468665	0.017664	NUDT2	TRUE	reported	1.267e-06	The onset of parkinson's disease (Nalls MA et al.)	0.0558	TRUE	reported	0.000848494	23.5156	TRUE	0.000848555	1.48469e-05	TRUE	0.00162688
rs75505347	T	C	T	C	0.3917	-0.0195	FALSE	FALSE	FALSE	chr12	40491747	0.466378	0.026772	NUDT2	TRUE	reported	6.117e-09	The onset of parkinson's disease (Nalls MA et al.)	0.0674	TRUE	reported	0.00121811	33.7719	TRUE	0.0012182	1.5008e-05	TRUE	0.000109658
rs75646569	T	G	T	G	-0.1916	-0.0055	FALSE	FALSE	FALSE	chr5	61049597	0.663418	0.012638	NUDT2	TRUE	reported	5.618e-13	The onset of parkinson's disease (Nalls MA et al.)	0.0266	TRUE	reported	0.00187001	51.8796	TRUE	0.00187015	5.35723e-06	TRUE	3.3301e-07
rs7695720	A	C	A	C	0.1255	0.0032	FALSE	FALSE	FALSE	chr4	76262147	0.753238	0.010179	NUDT2	TRUE	reported	1.528e-09	The onset of parkinson's disease (Nalls MA et al.)	0.0208	TRUE	reported	0.00131287	36.4023	TRUE	0.00131296	2.79544e-06	TRUE	1.6408e-05
rs7818035	A	G	A	G	-0.693	-0.0188	FALSE	FALSE	FALSE	chr8	11470727	0.710908	0.050723	NUDT2	TRUE	reported	1.244e-06	The onset of parkinson's disease (Nalls MA et al.)	0.1429	TRUE	reported	0.000848522	23.5164	TRUE	0.000848584	3.88358e-06	TRUE	0.000709628
rs79436216	A	G	A	G	-0.2816	0.0125	FALSE	FALSE	FALSE	chr12	63869748	0.604065	0.024105	NUDT2	TRUE	reported	3.022e-06	The onset of parkinson's disease (Nalls MA et al.)	0.0603	TRUE	reported	0.000786899	21.8072	TRUE	0.000786955	7.60377e-06	TRUE	0.00161494
rs8080714	T	C	T	C	0.1016	0.0018	FALSE	FALSE	FALSE	chr17	68276036	0.825252	0.008152	NUDT2	TRUE	reported	1.029e-06	The onset of parkinson's disease (Nalls MA et al.)	0.0208	TRUE	reported	0.000860829	23.8577	TRUE	0.000860891	1.37869e-06	TRUE	0.000446201
rs823106	C	G	C	G	-0.1492	-0.0098	FALSE	TRUE	TRUE	chr1	205687325	0.471767	0.013619	NUDT2	TRUE	reported	4.1e-10	The onset of parkinson's disease (Nalls MA et al.)	0.0239	TRUE	reported	0.00140527	38.9682	FALSE	0.00140538	1.46381e-05	TRUE	2.70018e-05
rs847685	C	G	C	G	-0.1483	-0.0073	FALSE	TRUE	TRUE	chr17	50123470	0.483985	0.01043	NUDT2	TRUE	reported	3.983e-07	The onset of parkinson's disease (Nalls MA et al.)	0.0293	TRUE	reported	0.00092422	25.6163	FALSE	0.000924287	1.38527e-05	TRUE	0.000881109
rs858295	A	G	A	G	0.1039	-0.005	FALSE	FALSE	FALSE	chr7	23205950	0.545261	0.008266	NUDT2	TRUE	reported	3.831e-09	The onset of parkinson's disease (Nalls MA et al.)	0.0176	TRUE	reported	0.00125687	34.8477	TRUE	0.00125696	1.03448e-05	TRUE	5.83607e-05
rs9840232	T	C	T	C	0.1157	-0.0039	FALSE	FALSE	FALSE	chr3	151334574	0.699583	0.010107	NUDT2	TRUE	reported	6.565e-07	The onset of parkinson's disease (Nalls MA et al.)	0.0233	TRUE	reported	0.000889607	24.6561	TRUE	0.000889672	4.21253e-06	TRUE	0.000536199
rs9845968	A	G	A	G	-0.0842	0.0127	FALSE	FALSE	FALSE	chr3	46489654	0.110419	0.007956	NUDT2	TRUE	reported	1.416e-06	The onset of parkinson's disease (Nalls MA et al.)	0.0175	TRUE	reported	0.000835248	23.1482	TRUE	0.000835308	7.20934e-05	TRUE	0.0109525
rs113730632	G	A	G	A	0.41094	-0.0114	FALSE	FALSE	FALSE	chr3	23951314	0.447116	0.014995	GOLM1	TRUE	reported	1.648e-06	Cognitive progression in parkinson's disease (Tan MMX et al.)	0.0857483	TRUE	reported	0.00817053	22.9506	TRUE	0.00817634	1.63464e-05	TRUE	1.07482e-05
rs143371462	G	A	G	A	-0.636032	0.0181	FALSE	FALSE	FALSE	chr12	20812884	0.577049	0.032455	GOLM1	TRUE	reported	6.75934e-07	Cognitive progression in parkinson's disease (Tan MMX et al.)	0.128022	TRUE	reported	0.00877542	24.6648	TRUE	0.00878167	8.7812e-06	TRUE	3.74305e-06
rs17092224	C	G	C	G	-0.26771	-0.0065	FALSE	TRUE	TRUE	chr11	107127349	0.640938	0.013937	GOLM1	TRUE	reported	3.85251e-06	Cognitive progression in parkinson's disease (Tan MMX et al.)	0.0579561	TRUE	reported	0.00759499	21.3216	FALSE	0.0076004	6.15226e-06	TRUE	1.59707e-05
rs2956605	A	C	A	C	-0.171526	-0.0135	FALSE	FALSE	FALSE	chr8	74970819	0.105319	0.008335	GOLM1	TRUE	reported	3.70084e-06	Cognitive progression in parkinson's disease (Tan MMX et al.)	0.0370666	TRUE	reported	0.00762217	21.3985	TRUE	0.0076276	7.4199e-05	TRUE	6.04173e-05
rs34105455	G	A	G	A	-0.24632	0.0005	FALSE	FALSE	FALSE	chr11	8882396	0.9675	0.012272	GOLM1	TRUE	reported	3.64359e-06	Cognitive progression in parkinson's disease (Tan MMX et al.)	0.0531924	TRUE	reported	0.00763273	21.4283	TRUE	0.00763817	4.69299e-08	TRUE	8.95292e-06
rs429358	C	T	C	T	-0.381391	-0.0328	FALSE	FALSE	FALSE	chr19	44908684	0.002536	0.010864	GOLM1	TRUE	reported	2.52773e-13	Cognitive progression in parkinson's disease (Tan MMX et al.)	0.0521209	TRUE	reported	0.0188435	53.5064	TRUE	0.0188568	0.000257674	TRUE	5.43663e-10
rs5755468	C	T	C	T	-0.170503	0.0124	FALSE	FALSE	FALSE	chr22	34970241	0.139226	0.008386	GOLM1	TRUE	reported	4.15675e-06	Cognitive progression in parkinson's disease (Tan MMX et al.)	0.0370386	TRUE	reported	0.00754351	21.176	TRUE	0.00754889	6.18223e-05	TRUE	5.66715e-05
rs6488987	C	T	C	T	0.178	0.015	FALSE	FALSE	FALSE	chr12	125083207	0.072573	0.008354	GOLM1	TRUE	reported	1.65091e-06	Cognitive progression in parkinson's disease (Tan MMX et al.)	0.037145	TRUE	reported	0.00816929	22.9471	TRUE	0.0081751	9.11215e-05	TRUE	3.76126e-05
rs17367669	T	G	T	G	0.205568	-0.003	FALSE	FALSE	FALSE	chr5	122191027	0.78184	0.010833	GOLM1	TRUE	reported	1.86399e-06	Motor progression in parkinson's disease (Tan MMX et al.)	0.0431173	TRUE	reported	0.007918	22.7145	TRUE	0.00792352	2.16978e-06	TRUE	6.66407e-06
rs6741991	G	A	CACACATACAC	TACACATACAC	0.197311	-0.0007	TRUE	FALSE	FALSE	chr2	23493673	0.941568	0.00955	GOLM1	TRUE	reported	2.91008e-06	Motor progression in parkinson's disease (Tan MMX et al.)	0.0421869	TRUE	reported	0.00762227	21.8596	FALSE	0.00762759	1.51916e-07	TRUE	7.71132e-06
rs72767442	A	T	A	T	-0.175821	0.0082	FALSE	TRUE	TRUE	chr15	94320087	0.320129	0.008248	GOLM1	TRUE	reported	1.6886e-06	Motor progression in parkinson's disease (Tan MMX et al.)	0.0367249	TRUE	reported	0.00798361	22.9042	FALSE	0.00798917	2.79579e-05	TRUE	1.50828e-05
rs7870456	T	C	T	C	0.208959	0.0183	FALSE	FALSE	FALSE	chr9	8454921	0.059618	0.009715	GOLM1	TRUE	reported	1.52574e-06	Motor progression in parkinson's disease (Tan MMX et al.)	0.0434622	TRUE	reported	0.00805097	23.099	TRUE	0.00805658	0.0001003	TRUE	4.05309e-05
rs10253857	T	C	T	C	-0.234446	-0.0174	FALSE	FALSE	FALSE	chr7	17673826	0.101338	0.01062	GOLM1	TRUE	reported	3.86158e-06	Composite progression in parkinson's disease (Tan MMX et al.)	0.0507602	TRUE	reported	0.00768365	21.3169	TRUE	0.00768919	7.59045e-05	TRUE	6.2796e-05
rs11634227	C	T	C	T	-0.208777	0.0087	FALSE	FALSE	FALSE	chr15	94318611	0.29106	0.00824	GOLM1	TRUE	reported	1.19479e-06	Composite progression in parkinson's disease (Tan MMX et al.)	0.0429892	TRUE	reported	0.00848834	23.5685	TRUE	0.00849445	3.15315e-05	TRUE	1.1514e-05
rs13424530	A	G	CTCCAC	TTCCAC	0.197397	0.0152	TRUE	FALSE	FALSE	chr2	108292945	0.062622	0.008164	GOLM1	TRUE	reported	4.05649e-06	Composite progression in parkinson's disease (Tan MMX et al.)	0.0428336	TRUE	reported	0.00764989	21.2225	FALSE	0.00765541	9.8042e-05	TRUE	8.42106e-05
rs17367669	T	G	T	G	0.233637	-0.003	FALSE	FALSE	FALSE	chr5	122191027	0.78184	0.010833	GOLM1	TRUE	reported	3.30496e-06	Composite progression in parkinson's disease (Tan MMX et al.)	0.0502349	TRUE	reported	0.0077903	21.6151	TRUE	0.00779591	2.16978e-06	TRUE	1.08918e-05
rs17554587	C	G	C	G	0.241553	0.0199	FALSE	TRUE	TRUE	chr15	45744252	0.078275	0.011302	GOLM1	TRUE	reported	3.10605e-06	Composite progression in parkinson's disease (Tan MMX et al.)	0.0517944	TRUE	reported	0.0078329	21.7342	FALSE	0.00783854	8.76465e-05	TRUE	6.0103e-05
rs224750	T	C	T	C	-0.214118	0.0067	FALSE	FALSE	FALSE	chr10	33942102	0.432122	0.008529	GOLM1	TRUE	reported	1.08548e-06	Composite progression in parkinson's disease (Tan MMX et al.)	0.0439174	TRUE	reported	0.00855422	23.753	TRUE	0.00856038	1.74604e-05	TRUE	7.55811e-06
rs429358	C	T	C	T	0.349423	-0.0328	FALSE	FALSE	FALSE	chr19	44908684	0.002536	0.010864	GOLM1	TRUE	reported	1.17312e-08	Composite progression in parkinson's disease (Tan MMX et al.)	0.0612637	TRUE	reported	0.0116702	32.5073	TRUE	0.0116785	0.000257674	TRUE	2.99904e-06
rs62343939	T	C	T	C	0.42749	-0.0107	FALSE	FALSE	FALSE	chr5	4699328	0.552795	0.018026	GOLM1	TRUE	reported	3.25268e-06	Composite progression in parkinson's disease (Tan MMX et al.)	0.0918508	TRUE	reported	0.00780123	21.6457	TRUE	0.00780685	9.96245e-06	TRUE	1.58264e-05
rs79987229	T	A	T	A	0.851851	-0.0036	FALSE	TRUE	TRUE	chr6	119112570	0.910994	0.032205	GOLM1	TRUE	reported	2.57262e-06	Composite progression in parkinson's disease (Tan MMX et al.)	0.181157	TRUE	reported	0.00796203	22.0954	FALSE	0.00796777	3.53473e-07	TRUE	7.04325e-06
rs10513789	T	G	T	G	0.1596	0.0025	FALSE	FALSE	FALSE	chr3	183042285	0.812499	0.010539	GOLM1	TRUE	reported	3.185e-13	The onset of parkinson's disease (Nalls MA et al.)	0.0219	TRUE	reported	0.00191415	53.1063	TRUE	0.00191429	1.5914e-06	TRUE	1.1676e-07
rs10756905	T	C	T	C	0.1011	-0.0161	FALSE	FALSE	FALSE	chr9	17726890	0.087137	0.009411	GOLM1	TRUE	reported	2.456e-07	The onset of parkinson's disease (Nalls MA et al.)	0.0196	TRUE	reported	0.000959849	26.6047	TRUE	0.000959919	8.27599e-05	TRUE	0.00636284
rs10766301	T	C	T	C	0.0907	0.0058	FALSE	FALSE	FALSE	chr11	16195867	0.473285	0.008088	GOLM1	TRUE	reported	2.205e-06	The onset of parkinson's disease (Nalls MA et al.)	0.0192	TRUE	reported	0.000805179	22.3142	TRUE	0.000805237	1.45406e-05	TRUE	0.00219823
rs10847864	T	G	T	C	0.1274	-0.0377	TRUE	FALSE	FALSE	chr12	122842051	0.8275	0.173008	GOLM1	TRUE	reported	9.812e-13	The onset of parkinson's disease (Nalls MA et al.)	0.0179	TRUE	reported	0.00182587	50.6526	FALSE	0.001826	1.34284e-06	TRUE	2.17285e-07
rs111972941	A	G	A	G	-0.2482	0.0166	FALSE	FALSE	FALSE	chr1	4763649	0.38273	0.019018	GOLM1	TRUE	reported	1.375e-06	The onset of parkinson's disease (Nalls MA et al.)	0.0514	TRUE	reported	0.000841282	23.3156	TRUE	0.000841343	2.15465e-05	TRUE	0.00238837
rs112413063	T	C	T	C	0.1813	0.0108	FALSE	FALSE	FALSE	chr2	28907721	0.517226	0.016676	GOLM1	TRUE	reported	4.618e-06	The onset of parkinson's disease (Nalls MA et al.)	0.0396	TRUE	reported	0.000756322	20.9592	TRUE	0.000756376	1.18617e-05	TRUE	0.00270963
rs114797774	T	C	GTTCTAACCAGGGACAAA	GTTCTAACCAGGGACAAG	0.3901	0.0051	TRUE	FALSE	FALSE	chr1	161498623	0.817742	0.022131	GOLM1	TRUE	reported	9.426e-07	The onset of parkinson's disease (Nalls MA et al.)	0.0796	TRUE	reported	0.000866521	24.0157	FALSE	0.000866584	1.50231e-06	TRUE	0.000437296
rs12929797	T	C	T	C	0.082	0.0056	FALSE	FALSE	FALSE	chr16	52599032	0.501128	0.008324	GOLM1	TRUE	reported	1.32e-06	The onset of parkinson's disease (Nalls MA et al.)	0.017	TRUE	reported	0.000839451	23.2648	TRUE	0.000839511	1.27992e-05	TRUE	0.00154627
rs12934900	A	T	A	T	-0.1215	0.0128	FALSE	TRUE	TRUE	chr16	30912281	0.129878	0.008451	GOLM1	TRUE	reported	4.331e-11	The onset of parkinson's disease (Nalls MA et al.)	0.0184	TRUE	reported	0.00157204	43.5999	FALSE	0.00157215	6.48674e-05	TRUE	8.14671e-05
rs142660239	T	G	T	G	-0.3772	-0.0279	FALSE	FALSE	FALSE	chr1	152311266	0.418113	0.034457	GOLM1	TRUE	reported	1.283e-06	The onset of parkinson's disease (Nalls MA et al.)	0.0779	TRUE	reported	0.000845923	23.4443	TRUE	0.000845984	1.854e-05	TRUE	0.0020081
rs144814361	T	C	T	C	0.4411	0.0254	FALSE	FALSE	FALSE	chr10	119651405	0.359967	0.027747	GOLM1	TRUE	reported	9.065e-11	The onset of parkinson's disease (Nalls MA et al.)	0.068	TRUE	reported	0.00151714	42.0751	TRUE	0.00151725	2.36873e-05	TRUE	2.13395e-05
rs145217940	A	T	A	T	0.4186	-0.0111	FALSE	TRUE	TRUE	chr18	71954209	0.772522	0.038398	GOLM1	TRUE	reported	8.909e-07	The onset of parkinson's disease (Nalls MA et al.)	0.0852	TRUE	reported	0.000870905	24.1373	FALSE	0.000870968	2.36348e-06	TRUE	0.000488289
rs182621729	T	C	T	C	0.3083	-0.0042	FALSE	FALSE	FALSE	chr7	152720764	0.88902	0.030098	GOLM1	TRUE	reported	1.113e-06	The onset of parkinson's disease (Nalls MA et al.)	0.0633	TRUE	reported	0.00085585	23.7196	TRUE	0.000855912	5.50508e-07	TRUE	0.000378561
rs2208485	A	G	A	G	-0.0936	-0.0073	FALSE	FALSE	FALSE	chr9	17599214	0.388906	0.008473	GOLM1	TRUE	reported	2.652e-07	The onset of parkinson's disease (Nalls MA et al.)	0.0182	TRUE	reported	0.000954167	26.4471	TRUE	0.000954236	2.09906e-05	TRUE	0.00103883
rs2248244	A	G	A	G	0.1001	0.0122	FALSE	FALSE	FALSE	chr21	37480059	0.179646	0.009092	GOLM1	TRUE	reported	2.005e-06	The onset of parkinson's disease (Nalls MA et al.)	0.0211	TRUE	reported	0.000812046	22.5046	TRUE	0.000812104	5.08958e-05	TRUE	0.00773563
rs2295547	A	C	GTAATG	GTAATT	0.0894	-0.0081	TRUE	FALSE	FALSE	chr20	3191595	0.359418	0.008838	GOLM1	TRUE	reported	8.768e-07	The onset of parkinson's disease (Nalls MA et al.)	0.0182	TRUE	reported	0.000870531	24.1269	FALSE	0.000870593	2.37441e-05	TRUE	0.00213337
rs28370649	A	G	A	G	-0.2836	-0.0121	FALSE	FALSE	FALSE	chr12	40005347	0.734182	0.035634	GOLM1	TRUE	reported	2.203e-07	The onset of parkinson's disease (Nalls MA et al.)	0.0547	TRUE	reported	0.00096972	26.8786	TRUE	0.00096979	3.26184e-06	TRUE	0.00025553
rs2949760	A	G	A	G	0.0915	-0.0022	FALSE	FALSE	FALSE	chr7	143513859	0.798082	0.008599	GOLM1	TRUE	reported	1.998e-06	The onset of parkinson's disease (Nalls MA et al.)	0.0193	TRUE	reported	0.000810971	22.4748	TRUE	0.000811029	1.85055e-06	TRUE	0.000723424
rs329647	C	G	C	G	-0.1133	0.0031	FALSE	TRUE	TRUE	chr11	133894771	0.728901	0.008944	GOLM1	TRUE	reported	1.944e-10	The onset of parkinson's disease (Nalls MA et al.)	0.0178	TRUE	reported	0.00146088	40.5124	FALSE	0.00146099	3.41711e-06	TRUE	5.91627e-06
rs34311866	T	C	T	C	-0.2272	-0.0039	FALSE	FALSE	FALSE	chr4	958159	0.698145	0.010056	GOLM1	TRUE	reported	7.974e-23	The onset of parkinson's disease (Nalls MA et al.)	0.0231	TRUE	reported	0.00348103	96.73	TRUE	0.00348128	4.26417e-06	TRUE	1.24761e-12
rs34679758	A	G	A	G	0.1275	-0.0357	FALSE	FALSE	FALSE	chr16	71961528	0.005495	0.012858	GOLM1	TRUE	reported	8.715e-07	The onset of parkinson's disease (Nalls MA et al.)	0.0259	TRUE	reported	0.000874321	24.232	TRUE	0.000874384	0.000217877	TRUE	0.0648086
rs35265698	C	G	C	G	0.2	-0.0408	FALSE	TRUE	TRUE	chr6	32593557	0.000126	0.010641	GOLM1	TRUE	reported	3.927e-11	The onset of parkinson's disease (Nalls MA et al.)	0.0303	TRUE	reported	0.0015708	43.5656	FALSE	0.00157092	0.000414685	TRUE	0.0161791
rs356203	T	C	T	C	-0.2398	-0.0059	FALSE	FALSE	FALSE	chr4	89744890	0.484811	0.008446	GOLM1	TRUE	reported	3.007e-41	The onset of parkinson's disease (Nalls MA et al.)	0.0178	TRUE	reported	0.00651106	181.479	TRUE	0.00651152	1.38072e-05	TRUE	7.01113e-22
rs35749011	A	G	A	G	0.7508	0.008	FALSE	FALSE	FALSE	chr1	155162560	0.843676	0.040569	GOLM1	TRUE	reported	5.022e-30	The onset of parkinson's disease (Nalls MA et al.)	0.0659	TRUE	reported	0.00466527	129.792	TRUE	0.00466561	1.09962e-06	TRUE	4.67269e-17
rs41286192	A	G	A	G	-0.3164	-0.0008	FALSE	FALSE	FALSE	chr6	132797077	0.972096	0.02287	GOLM1	TRUE	reported	2.298e-06	The onset of parkinson's disease (Nalls MA et al.)	0.067	TRUE	reported	0.000804644	22.2993	TRUE	0.000804702	3.46008e-08	TRUE	0.000443311
rs4488803	A	G	A	G	-0.1136	-0.0077	FALSE	FALSE	FALSE	chr3	58232625	0.347345	0.008194	GOLM1	TRUE	reported	1.076e-08	The onset of parkinson's disease (Nalls MA et al.)	0.0199	TRUE	reported	0.00117536	32.5851	TRUE	0.00117544	2.49763e-05	TRUE	0.000261034
rs4566208	A	G	A	G	0.0957	-0.0138	FALSE	FALSE	FALSE	chr17	16107606	0.088025	0.00809	GOLM1	TRUE	reported	3.884e-08	The onset of parkinson's disease (Nalls MA et al.)	0.0174	TRUE	reported	0.00109114	30.2478	TRUE	0.00109122	8.22929e-05	TRUE	0.00281322
rs4588066	A	G	A	G	0.1046	-0.011	FALSE	FALSE	FALSE	chr18	43092999	0.193363	0.008457	GOLM1	TRUE	reported	4.453e-09	The onset of parkinson's disease (Nalls MA et al.)	0.0178	TRUE	reported	0.00124541	34.5296	TRUE	0.0012455	4.78621e-05	TRUE	0.000404283
rs4613239	C	G	C	G	-0.1784	-0.0082	FALSE	TRUE	TRUE	chr2	168263099	0.496781	0.012067	GOLM1	TRUE	reported	6.215e-13	The onset of parkinson's disease (Nalls MA et al.)	0.0248	TRUE	reported	0.00186511	51.7434	FALSE	0.00186525	1.30627e-05	TRUE	8.0309e-07
rs4698412	A	G	A	G	0.1258	-0.0096	FALSE	FALSE	FALSE	chr4	15735725	0.240887	0.008186	GOLM1	TRUE	reported	7.049e-14	The onset of parkinson's disease (Nalls MA et al.)	0.0168	TRUE	reported	0.00202066	56.0675	TRUE	0.00202081	3.88918e-05	TRUE	1.37529e-06
rs4774417	A	G	A	G	0.1052	-0.0033	FALSE	FALSE	FALSE	chr15	61701503	0.705594	0.008735	GOLM1	TRUE	reported	4.626e-08	The onset of parkinson's disease (Nalls MA et al.)	0.0192	TRUE	reported	0.0010829	30.0191	TRUE	0.00108298	4.03543e-06	TRUE	0.000117028
rs4810686	T	C	T	C	0.0949	0.003	FALSE	FALSE	FALSE	chr20	47780100	0.710498	0.008082	GOLM1	TRUE	reported	3.697e-07	The onset of parkinson's disease (Nalls MA et al.)	0.0187	TRUE	reported	0.000929128	25.7524	TRUE	0.000929195	3.89543e-06	TRUE	0.000379294
rs4836108	A	G	A	G	0.1094	0.0074	FALSE	FALSE	FALSE	chr5	124674568	0.356903	0.008032	GOLM1	TRUE	reported	1.198e-06	The onset of parkinson's disease (Nalls MA et al.)	0.0225	TRUE	reported	0.000852961	23.6395	TRUE	0.000853022	2.40086e-05	TRUE	0.00244627
rs4851487	T	C	T	C	0.0808	-0.0012	FALSE	FALSE	FALSE	chr2	101686516	0.882805	0.00814	GOLM1	TRUE	reported	3.249e-06	The onset of parkinson's disease (Nalls MA et al.)	0.0174	TRUE	reported	0.000778066	21.5622	TRUE	0.000778122	6.14508e-07	TRUE	0.000726252
rs58879558	T	C	T	C	0.2383	0.0089	FALSE	FALSE	FALSE	chr17	46018101	0.394388	0.01045	GOLM1	TRUE	reported	1.363e-21	The onset of parkinson's disease (Nalls MA et al.)	0.025	TRUE	reported	0.00327021	90.8525	TRUE	0.00327044	2.05129e-05	TRUE	5.03581e-11
rs61835654	T	C	T	C	-0.1032	0.0182	FALSE	FALSE	FALSE	chr1	226795629	0.079138	0.010366	GOLM1	TRUE	reported	1.853e-06	The onset of parkinson's disease (Nalls MA et al.)	0.0216	TRUE	reported	0.000823615	22.8255	TRUE	0.000823674	8.71805e-05	TRUE	0.015788
rs620490	T	G	T	G	0.1174	-0.0067	FALSE	FALSE	FALSE	chr8	16840070	0.471394	0.009303	GOLM1	TRUE	reported	6.456e-10	The onset of parkinson's disease (Nalls MA et al.)	0.019	TRUE	reported	0.00137677	38.1766	TRUE	0.00137687	1.46656e-05	TRUE	3.33808e-05
rs6715875	T	C	T	C	-0.2902	0.0146	FALSE	FALSE	FALSE	chr2	181434952	0.491697	0.021233	GOLM1	TRUE	reported	1.246e-06	The onset of parkinson's disease (Nalls MA et al.)	0.0599	TRUE	reported	0.000846844	23.4698	TRUE	0.000846905	1.33737e-05	TRUE	0.00151559
rs6741007	T	G	T	G	0.1233	0.004	FALSE	FALSE	FALSE	chr2	134779549	0.653846	0.00892	GOLM1	TRUE	reported	2.087e-12	The onset of parkinson's disease (Nalls MA et al.)	0.0175	TRUE	reported	0.00178938	49.6385	TRUE	0.00178951	5.68208e-06	TRUE	6.40503e-07
rs6808178	T	C	T	C	0.0864	-0.0088	FALSE	FALSE	FALSE	chr3	28664199	0.285877	0.008246	GOLM1	TRUE	reported	7.199e-07	The onset of parkinson's disease (Nalls MA et al.)	0.0174	TRUE	reported	0.000889554	24.6546	TRUE	0.000889619	3.22217e-05	TRUE	0.00261016
rs73032517	A	G	A	G	-0.2706	-0.0153	FALSE	FALSE	FALSE	chr3	18158110	0.394729	0.017977	GOLM1	TRUE	reported	1.267e-06	The onset of parkinson's disease (Nalls MA et al.)	0.0558	TRUE	reported	0.000848494	23.5156	TRUE	0.000848555	2.04805e-05	TRUE	0.00216037
rs75505347	T	C	T	C	0.3917	-0.007	FALSE	FALSE	FALSE	chr12	40491747	0.796347	0.027124	GOLM1	TRUE	reported	6.117e-09	The onset of parkinson's disease (Nalls MA et al.)	0.0674	TRUE	reported	0.00121811	33.7719	TRUE	0.0012182	1.88413e-06	TRUE	2.91693e-05
rs75646569	T	G	T	G	-0.1916	0.0012	FALSE	FALSE	FALSE	chr5	61049597	0.92883	0.013435	GOLM1	TRUE	reported	5.618e-13	The onset of parkinson's disease (Nalls MA et al.)	0.0266	TRUE	reported	0.00187001	51.8796	TRUE	0.00187015	2.25663e-07	TRUE	9.66236e-08
rs7695720	A	C	A	C	0.1255	0.0082	FALSE	FALSE	FALSE	chr4	76262147	0.421573	0.010203	GOLM1	TRUE	reported	1.528e-09	The onset of parkinson's disease (Nalls MA et al.)	0.0208	TRUE	reported	0.00131287	36.4023	TRUE	0.00131296	1.82694e-05	TRUE	6.75927e-05
rs7818035	A	G	A	G	-0.693	0.0336	FALSE	FALSE	FALSE	chr8	11470727	0.514601	0.051558	GOLM1	TRUE	reported	1.244e-06	The onset of parkinson's disease (Nalls MA et al.)	0.1429	TRUE	reported	0.000848522	23.5164	TRUE	0.000848584	1.20063e-05	TRUE	0.00137619
rs79436216	A	G	A	G	-0.2816	0.0086	FALSE	FALSE	FALSE	chr12	63869748	0.725958	0.024536	GOLM1	TRUE	reported	3.022e-06	The onset of parkinson's disease (Nalls MA et al.)	0.0603	TRUE	reported	0.000786899	21.8072	TRUE	0.000786955	3.47388e-06	TRUE	0.00109633
rs8080714	T	C	T	C	0.1016	0.0063	FALSE	FALSE	FALSE	chr17	68276036	0.461764	0.00856	GOLM1	TRUE	reported	1.029e-06	The onset of parkinson's disease (Nalls MA et al.)	0.0208	TRUE	reported	0.000860829	23.8577	TRUE	0.000860891	1.53171e-05	TRUE	0.00152578
rs823106	C	G	C	G	-0.1492	0.003	FALSE	TRUE	TRUE	chr1	205687325	0.828353	0.013837	GOLM1	TRUE	reported	4.1e-10	The onset of parkinson's disease (Nalls MA et al.)	0.0239	TRUE	reported	0.00140527	38.9682	FALSE	0.00140538	1.32888e-06	TRUE	5.88347e-06
rs847685	C	G	C	G	-0.1483	0.0069	FALSE	TRUE	TRUE	chr17	50123470	0.516155	0.010627	GOLM1	TRUE	reported	3.983e-07	The onset of parkinson's disease (Nalls MA et al.)	0.0293	TRUE	reported	0.00092422	25.6163	FALSE	0.000924287	1.19216e-05	TRUE	0.000780799
rs858295	A	G	A	G	0.1039	-0.0051	FALSE	FALSE	FALSE	chr7	23205950	0.546076	0.008449	GOLM1	TRUE	reported	3.831e-09	The onset of parkinson's disease (Nalls MA et al.)	0.0176	TRUE	reported	0.00125687	34.8477	TRUE	0.00125696	1.03015e-05	TRUE	5.81533e-05
rs9840232	T	C	T	C	0.1157	0.0036	FALSE	FALSE	FALSE	chr3	151334574	0.730289	0.010443	GOLM1	TRUE	reported	6.565e-07	The onset of parkinson's disease (Nalls MA et al.)	0.0233	TRUE	reported	0.000889607	24.6561	TRUE	0.000889672	3.36212e-06	TRUE	0.000484365
rs9845968	A	G	A	G	-0.0842	-0.0046	FALSE	FALSE	FALSE	chr3	46489654	0.567671	0.008049	GOLM1	TRUE	reported	1.416e-06	The onset of parkinson's disease (Nalls MA et al.)	0.0175	TRUE	reported	0.000835248	23.1482	TRUE	0.000835308	9.24138e-06	TRUE	0.00126671
rs113730632	G	A	G	A	0.41094	-0.0332	FALSE	FALSE	FALSE	chr3	23951314	0.0265	0.014963	SH3BGRL3	TRUE	reported	1.648e-06	Cognitive progression in parkinson's disease (Tan MMX et al.)	0.0857483	TRUE	reported	0.00817053	22.9506	TRUE	0.00817634	0.000139216	TRUE	6.13799e-05
rs143371462	G	A	G	A	-0.636032	0.0437	FALSE	FALSE	FALSE	chr12	20812884	0.177761	0.032426	SH3BGRL3	TRUE	reported	6.75934e-07	Cognitive progression in parkinson's disease (Tan MMX et al.)	0.128022	TRUE	reported	0.00877542	24.6648	TRUE	0.00878167	5.12764e-05	TRUE	1.02481e-05
rs17092224	C	G	C	G	-0.26771	0.0077	FALSE	TRUE	TRUE	chr11	107127349	0.578591	0.013863	SH3BGRL3	TRUE	reported	3.85251e-06	Cognitive progression in parkinson's disease (Tan MMX et al.)	0.0579561	TRUE	reported	0.00759499	21.3216	FALSE	0.0076004	8.72594e-06	TRUE	1.78037e-05
rs2956605	A	C	A	C	-0.171526	-0.0115	FALSE	FALSE	FALSE	chr8	74970819	0.169969	0.00838	SH3BGRL3	TRUE	reported	3.70084e-06	Cognitive progression in parkinson's disease (Tan MMX et al.)	0.0370666	TRUE	reported	0.00762217	21.3985	TRUE	0.0076276	5.3267e-05	TRUE	4.54214e-05
rs34105455	G	A	G	A	-0.24632	0.0133	FALSE	FALSE	FALSE	chr11	8882396	0.298669	0.012797	SH3BGRL3	TRUE	reported	3.64359e-06	Cognitive progression in parkinson's disease (Tan MMX et al.)	0.0531924	TRUE	reported	0.00763273	21.4283	TRUE	0.00763817	3.05361e-05	TRUE	3.02923e-05
rs429358	C	T	C	T	-0.381391	-0.0115	FALSE	FALSE	FALSE	chr19	44908684	0.283828	0.01073	SH3BGRL3	TRUE	reported	2.52773e-13	Cognitive progression in parkinson's disease (Tan MMX et al.)	0.0521209	TRUE	reported	0.0188435	53.5064	TRUE	0.0188568	3.24785e-05	TRUE	1.67264e-11
rs5755468	C	T	C	T	-0.170503	-0.0089	FALSE	FALSE	FALSE	chr22	34970241	0.289159	0.008396	SH3BGRL3	TRUE	reported	4.15675e-06	Cognitive progression in parkinson's disease (Tan MMX et al.)	0.0370386	TRUE	reported	0.00754351	21.176	TRUE	0.00754889	3.17731e-05	TRUE	3.48269e-05
rs6488987	C	T	C	T	0.178	-0.0058	FALSE	FALSE	FALSE	chr12	125083207	0.488963	0.008382	SH3BGRL3	TRUE	reported	1.65091e-06	Cognitive progression in parkinson's disease (Tan MMX et al.)	0.037145	TRUE	reported	0.00816929	22.9471	TRUE	0.0081751	1.35339e-05	TRUE	9.87952e-06
rs17367669	T	G	T	G	0.205568	0.0043	FALSE	FALSE	FALSE	chr5	122191027	0.692567	0.010876	SH3BGRL3	TRUE	reported	1.86399e-06	Motor progression in parkinson's disease (Tan MMX et al.)	0.0431173	TRUE	reported	0.007918	22.7145	TRUE	0.00792352	4.42251e-06	TRUE	7.75568e-06
rs6741991	G	A	CACACATACAC	TACACATACAC	0.197311	0.0021	TRUE	FALSE	FALSE	chr2	23493673	0.82433	0.00946	SH3BGRL3	TRUE	reported	2.91008e-06	Motor progression in parkinson's disease (Tan MMX et al.)	0.0421869	TRUE	reported	0.00762227	21.8596	FALSE	0.00762759	1.39338e-06	TRUE	9.31579e-06
rs72767442	A	T	A	T	-0.175821	-0.0049	FALSE	TRUE	TRUE	chr15	94320087	0.554373	0.008288	SH3BGRL3	TRUE	reported	1.6886e-06	Motor progression in parkinson's disease (Tan MMX et al.)	0.0367249	TRUE	reported	0.00798361	22.9042	FALSE	0.00798917	9.88722e-06	TRUE	9.10314e-06
rs7870456	T	C	T	C	0.208959	0.0034	FALSE	FALSE	FALSE	chr9	8454921	0.714349	0.009289	SH3BGRL3	TRUE	reported	1.52574e-06	Motor progression in parkinson's disease (Tan MMX et al.)	0.0434622	TRUE	reported	0.00805097	23.099	TRUE	0.00805658	3.78745e-06	TRUE	6.22789e-06
rs10253857	T	C	T	C	-0.234446	0.005	FALSE	FALSE	FALSE	chr7	17673826	0.635467	0.010547	SH3BGRL3	TRUE	reported	3.86158e-06	Composite progression in parkinson's disease (Tan MMX et al.)	0.0507602	TRUE	reported	0.00768365	21.3169	TRUE	0.00768919	6.35522e-06	TRUE	1.59667e-05
rs11634227	C	T	C	T	-0.208777	-0.008	FALSE	FALSE	FALSE	chr15	94318611	0.329322	0.008201	SH3BGRL3	TRUE	reported	1.19479e-06	Composite progression in parkinson's disease (Tan MMX et al.)	0.0429892	TRUE	reported	0.00848834	23.5685	TRUE	0.00849445	2.69159e-05	TRUE	1.04242e-05
rs13424530	A	G	CTCCAC	TTCCAC	0.197397	0.01	TRUE	FALSE	FALSE	chr2	108292945	0.220314	0.008159	SH3BGRL3	TRUE	reported	4.05649e-06	Composite progression in parkinson's disease (Tan MMX et al.)	0.0428336	TRUE	reported	0.00764989	21.2225	FALSE	0.00765541	4.24895e-05	TRUE	4.07732e-05
rs17367669	T	G	T	G	0.233637	0.0043	FALSE	FALSE	FALSE	chr5	122191027	0.692567	0.010876	SH3BGRL3	TRUE	reported	3.30496e-06	Composite progression in parkinson's disease (Tan MMX et al.)	0.0502349	TRUE	reported	0.0077903	21.6151	TRUE	0.00779591	4.42251e-06	TRUE	1.2606e-05
rs17554587	C	G	C	G	0.241553	0.01	FALSE	TRUE	TRUE	chr15	45744252	0.375345	0.01128	SH3BGRL3	TRUE	reported	3.10605e-06	Composite progression in parkinson's disease (Tan MMX et al.)	0.0517944	TRUE	reported	0.0078329	21.7342	FALSE	0.00783854	2.22203e-05	TRUE	2.16372e-05
rs224750	T	C	T	C	-0.214118	-0.0007	FALSE	FALSE	FALSE	chr10	33942102	0.938591	0.009086	SH3BGRL3	TRUE	reported	1.08548e-06	Composite progression in parkinson's disease (Tan MMX et al.)	0.0439174	TRUE	reported	0.00855422	23.753	TRUE	0.00856038	1.67942e-07	TRUE	3.04491e-06
rs429358	C	T	C	T	0.349423	-0.0115	FALSE	FALSE	FALSE	chr19	44908684	0.283828	0.01073	SH3BGRL3	TRUE	reported	1.17312e-08	Composite progression in parkinson's disease (Tan MMX et al.)	0.0612637	TRUE	reported	0.0116702	32.5073	TRUE	0.0116785	3.24785e-05	TRUE	2.05709e-07
rs62343939	T	C	T	C	0.42749	-0.0049	FALSE	FALSE	FALSE	chr5	4699328	0.786208	0.018065	SH3BGRL3	TRUE	reported	3.25268e-06	Composite progression in parkinson's disease (Tan MMX et al.)	0.0918508	TRUE	reported	0.00780123	21.6457	TRUE	0.00780685	2.08026e-06	TRUE	1.06533e-05
rs79987229	T	A	T	A	0.851851	0.0626	FALSE	TRUE	TRUE	chr6	119112570	0.052766	0.032321	SH3BGRL3	TRUE	reported	2.57262e-06	Composite progression in parkinson's disease (Tan MMX et al.)	0.181157	TRUE	reported	0.00796203	22.0954	FALSE	0.00796777	0.000106104	TRUE	6.28325e-05
rs10513789	T	G	T	G	0.1596	-0.0168	FALSE	FALSE	FALSE	chr3	183042285	0.105417	0.010376	SH3BGRL3	TRUE	reported	3.185e-13	The onset of parkinson's disease (Nalls MA et al.)	0.0219	TRUE	reported	0.00191415	53.1063	TRUE	0.00191429	7.41355e-05	TRUE	1.1721e-05
rs10756905	T	C	T	C	0.1011	-0.0103	FALSE	FALSE	FALSE	chr9	17726890	0.255874	0.009065	SH3BGRL3	TRUE	reported	2.456e-07	The onset of parkinson's disease (Nalls MA et al.)	0.0196	TRUE	reported	0.000959849	26.6047	TRUE	0.000959919	3.65089e-05	TRUE	0.00187597
rs10766301	T	C	T	C	0.0907	-0.0088	FALSE	FALSE	FALSE	chr11	16195867	0.274979	0.008061	SH3BGRL3	TRUE	reported	2.205e-06	The onset of parkinson's disease (Nalls MA et al.)	0.0192	TRUE	reported	0.000805179	22.3142	TRUE	0.000805237	3.36967e-05	TRUE	0.00489527
rs10847864	T	G	T	C	0.1274	0.0903	TRUE	FALSE	FALSE	chr12	122842051	0.601901	0.173098	SH3BGRL3	TRUE	reported	9.812e-13	The onset of parkinson's disease (Nalls MA et al.)	0.0179	TRUE	reported	0.00182587	50.6526	FALSE	0.001826	7.69597e-06	TRUE	6.27332e-07
rs111972941	A	G	A	G	-0.2482	0.0012	FALSE	FALSE	FALSE	chr1	4763649	0.951865	0.019879	SH3BGRL3	TRUE	reported	1.375e-06	The onset of parkinson's disease (Nalls MA et al.)	0.0514	TRUE	reported	0.000841282	23.3156	TRUE	0.000841343	1.03056e-07	TRUE	0.000349457
rs112413063	T	C	T	C	0.1813	0.0222	FALSE	FALSE	FALSE	chr2	28907721	0.18328	0.016683	SH3BGRL3	TRUE	reported	4.618e-06	The onset of parkinson's disease (Nalls MA et al.)	0.0396	TRUE	reported	0.000756322	20.9592	TRUE	0.000756376	5.00753e-05	TRUE	0.0108891
rs114797774	T	C	GTTCTAACCAGGGACAAA	GTTCTAACCAGGGACAAG	0.3901	0.0178	TRUE	FALSE	FALSE	chr1	161498623	0.422041	0.02217	SH3BGRL3	TRUE	reported	9.426e-07	The onset of parkinson's disease (Nalls MA et al.)	0.0796	TRUE	reported	0.000866521	24.0157	FALSE	0.000866584	1.82357e-05	TRUE	0.00170627
rs12929797	T	C	T	C	0.082	0.0086	FALSE	FALSE	FALSE	chr16	52599032	0.300023	0.008298	SH3BGRL3	TRUE	reported	1.32e-06	The onset of parkinson's disease (Nalls MA et al.)	0.017	TRUE	reported	0.000839451	23.2648	TRUE	0.000839511	3.03747e-05	TRUE	0.00344593
rs12934900	A	T	A	T	-0.1215	-0.0163	FALSE	TRUE	TRUE	chr16	30912281	0.053655	0.008447	SH3BGRL3	TRUE	reported	4.331e-11	The onset of parkinson's disease (Nalls MA et al.)	0.0184	TRUE	reported	0.00157204	43.5999	FALSE	0.00157215	0.000105287	TRUE	0.000247341
rs142660239	T	G	T	G	-0.3772	0.0671	FALSE	FALSE	FALSE	chr1	152311266	0.052473	0.034601	SH3BGRL3	TRUE	reported	1.283e-06	The onset of parkinson's disease (Nalls MA et al.)	0.0779	TRUE	reported	0.000845923	23.4443	TRUE	0.000845984	0.000106337	TRUE	0.0192571
rs144814361	T	C	T	C	0.4411	-0.0245	FALSE	FALSE	FALSE	chr10	119651405	0.377754	0.027776	SH3BGRL3	TRUE	reported	9.065e-11	The onset of parkinson's disease (Nalls MA et al.)	0.068	TRUE	reported	0.00151714	42.0751	TRUE	0.00151725	2.19925e-05	TRUE	1.93296e-05
rs145217940	A	T	A	T	0.4186	-0.0156	FALSE	TRUE	TRUE	chr18	71954209	0.685814	0.038562	SH3BGRL3	TRUE	reported	8.909e-07	The onset of parkinson's disease (Nalls MA et al.)	0.0852	TRUE	reported	0.000870905	24.1373	FALSE	0.000870968	4.62863e-06	TRUE	0.000648251
rs182621729	T	C	T	C	0.3083	0.0006	FALSE	FALSE	FALSE	chr7	152720764	0.984141	0.030185	SH3BGRL3	TRUE	reported	1.113e-06	The onset of parkinson's disease (Nalls MA et al.)	0.0633	TRUE	reported	0.00085585	23.7196	TRUE	0.000855912	1.11702e-08	TRUE	0.000279179
rs2208485	A	G	A	G	-0.0936	0.0141	FALSE	FALSE	FALSE	chr9	17599214	0.084104	0.008163	SH3BGRL3	TRUE	reported	2.652e-07	The onset of parkinson's disease (Nalls MA et al.)	0.0182	TRUE	reported	0.000954167	26.4471	TRUE	0.000954236	8.43656e-05	TRUE	0.00680813
rs2248244	A	G	A	G	0.1001	0.005	FALSE	FALSE	FALSE	chr21	37480059	0.584321	0.009139	SH3BGRL3	TRUE	reported	2.005e-06	The onset of parkinson's disease (Nalls MA et al.)	0.0211	TRUE	reported	0.000812046	22.5046	TRUE	0.000812104	8.46141e-06	TRUE	0.00142275
rs2295547	A	C	GTAATG	GTAATT	0.0894	0.0051	TRUE	FALSE	FALSE	chr20	3191595	0.564037	0.008841	SH3BGRL3	TRUE	reported	8.768e-07	The onset of parkinson's disease (Nalls MA et al.)	0.0182	TRUE	reported	0.000870531	24.1269	FALSE	0.000870593	9.40669e-06	TRUE	0.000980517
rs28370649	A	G	A	G	-0.2836	0.0518	FALSE	FALSE	FALSE	chr12	40005347	0.147846	0.035794	SH3BGRL3	TRUE	reported	2.203e-07	The onset of parkinson's disease (Nalls MA et al.)	0.0547	TRUE	reported	0.00096972	26.8786	TRUE	0.00096979	5.92429e-05	TRUE	0.00347135
rs2949760	A	G	A	G	0.0915	-0.0124	FALSE	FALSE	FALSE	chr7	143513859	0.149495	0.008603	SH3BGRL3	TRUE	reported	1.998e-06	The onset of parkinson's disease (Nalls MA et al.)	0.0193	TRUE	reported	0.000810971	22.4748	TRUE	0.000811029	5.87314e-05	TRUE	0.00945955
rs329647	C	G	C	G	-0.1133	0.0029	FALSE	TRUE	TRUE	chr11	133894771	0.744965	0.008915	SH3BGRL3	TRUE	reported	1.944e-10	The onset of parkinson's disease (Nalls MA et al.)	0.0178	TRUE	reported	0.00146088	40.5124	FALSE	0.00146099	3.0099e-06	TRUE	5.53272e-06
rs34311866	T	C	T	C	-0.2272	0.003	FALSE	FALSE	FALSE	chr4	958159	0.763878	0.009987	SH3BGRL3	TRUE	reported	7.974e-23	The onset of parkinson's disease (Nalls MA et al.)	0.0231	TRUE	reported	0.00348103	96.73	TRUE	0.00348128	2.55817e-06	TRUE	8.18743e-13
rs34679758	A	G	A	G	0.1275	-0.0211	FALSE	FALSE	FALSE	chr16	71961528	0.10101	0.012866	SH3BGRL3	TRUE	reported	8.715e-07	The onset of parkinson's disease (Nalls MA et al.)	0.0259	TRUE	reported	0.000874321	24.232	TRUE	0.000874384	7.60257e-05	TRUE	0.00933333
rs35265698	C	G	C	G	0.2	-0.0107	FALSE	TRUE	TRUE	chr6	32593557	0.312901	0.010603	SH3BGRL3	TRUE	reported	3.927e-11	The onset of parkinson's disease (Nalls MA et al.)	0.0303	TRUE	reported	0.0015708	43.5656	FALSE	0.00157092	2.87369e-05	TRUE	1.90528e-05
rs356203	T	C	T	C	-0.2398	0.0015	FALSE	FALSE	FALSE	chr4	89744890	0.854854	0.0082	SH3BGRL3	TRUE	reported	3.007e-41	The onset of parkinson's disease (Nalls MA et al.)	0.0178	TRUE	reported	0.00651106	181.479	TRUE	0.00651152	9.46811e-07	TRUE	2.39166e-23
rs35749011	A	G	A	G	0.7508	0.0338	FALSE	FALSE	FALSE	chr1	155162560	0.408753	0.040916	SH3BGRL3	TRUE	reported	5.022e-30	The onset of parkinson's disease (Nalls MA et al.)	0.0659	TRUE	reported	0.00466527	129.792	TRUE	0.00466561	1.9297e-05	TRUE	1.48841e-15
rs41286192	A	G	A	G	-0.3164	-0.0169	FALSE	FALSE	FALSE	chr6	132797077	0.46807	0.02329	SH3BGRL3	TRUE	reported	2.298e-06	The onset of parkinson's disease (Nalls MA et al.)	0.067	TRUE	reported	0.000804644	22.2993	TRUE	0.000804702	1.4889e-05	TRUE	0.00224925
rs4488803	A	G	A	G	-0.1136	0.0068	FALSE	FALSE	FALSE	chr3	58232625	0.404876	0.008164	SH3BGRL3	TRUE	reported	1.076e-08	The onset of parkinson's disease (Nalls MA et al.)	0.0199	TRUE	reported	0.00117536	32.5851	TRUE	0.00117544	1.96224e-05	TRUE	0.000197687
rs4566208	A	G	A	G	0.0957	-0.0103	FALSE	FALSE	FALSE	chr17	16107606	0.202945	0.00809	SH3BGRL3	TRUE	reported	3.884e-08	The onset of parkinson's disease (Nalls MA et al.)	0.0174	TRUE	reported	0.00109114	30.2478	TRUE	0.00109122	4.58453e-05	TRUE	0.00105981
rs4588066	A	G	A	G	0.1046	-0.0003	FALSE	FALSE	FALSE	chr18	43092999	0.969374	0.007814	SH3BGRL3	TRUE	reported	4.453e-09	The onset of parkinson's disease (Nalls MA et al.)	0.0178	TRUE	reported	0.00124541	34.5296	TRUE	0.0012455	4.17019e-08	TRUE	1.22054e-05
rs4613239	C	G	C	G	-0.1784	-0.0304	FALSE	TRUE	TRUE	chr2	168263099	0.012256	0.012137	SH3BGRL3	TRUE	reported	6.215e-13	The onset of parkinson's disease (Nalls MA et al.)	0.0248	TRUE	reported	0.00186511	51.7434	FALSE	0.00186525	0.000177443	TRUE	0.000195307
rs4698412	A	G	A	G	0.1258	0.0071	FALSE	FALSE	FALSE	chr4	15735725	0.382532	0.008131	SH3BGRL3	TRUE	reported	7.049e-14	The onset of parkinson's disease (Nalls MA et al.)	0.0168	TRUE	reported	0.00202066	56.0675	TRUE	0.00202081	2.15623e-05	TRUE	4.98089e-07
rs4774417	A	G	A	G	0.1052	0.0018	FALSE	FALSE	FALSE	chr15	61701503	0.841248	0.008987	SH3BGRL3	TRUE	reported	4.626e-08	The onset of parkinson's disease (Nalls MA et al.)	0.0192	TRUE	reported	0.0010829	30.0191	TRUE	0.00108298	1.13424e-06	TRUE	7.19055e-05
rs4810686	T	C	T	C	0.0949	0.0173	FALSE	FALSE	FALSE	chr20	47780100	0.031797	0.008058	SH3BGRL3	TRUE	reported	3.697e-07	The onset of parkinson's disease (Nalls MA et al.)	0.0187	TRUE	reported	0.000929128	25.7524	TRUE	0.000929195	0.000130297	TRUE	0.0174333
rs4836108	A	G	A	G	0.1094	-0.0016	FALSE	FALSE	FALSE	chr5	124674568	0.846225	0.00825	SH3BGRL3	TRUE	reported	1.198e-06	The onset of parkinson's disease (Nalls MA et al.)	0.0225	TRUE	reported	0.000852961	23.6395	TRUE	0.000853022	1.06388e-06	TRUE	0.000444814
rs4851487	T	C	T	C	0.0808	0.0163	FALSE	FALSE	FALSE	chr2	101686516	0.05089	0.008349	SH3BGRL3	TRUE	reported	3.249e-06	The onset of parkinson's disease (Nalls MA et al.)	0.0174	TRUE	reported	0.000778066	21.5622	TRUE	0.000778122	0.000107764	TRUE	0.0290034
rs58879558	T	C	T	C	0.2383	-0.0141	FALSE	FALSE	FALSE	chr17	46018101	0.174433	0.010382	SH3BGRL3	TRUE	reported	1.363e-21	The onset of parkinson's disease (Nalls MA et al.)	0.025	TRUE	reported	0.00327021	90.8525	TRUE	0.00327044	5.21604e-05	TRUE	4.53923e-10
rs61835654	T	C	T	C	-0.1032	-0.0086	FALSE	FALSE	FALSE	chr1	226795629	0.409528	0.010428	SH3BGRL3	TRUE	reported	1.853e-06	The onset of parkinson's disease (Nalls MA et al.)	0.0216	TRUE	reported	0.000823615	22.8255	TRUE	0.000823674	1.92364e-05	TRUE	0.00243922
rs620490	T	G	T	G	0.1174	-0.0101	FALSE	FALSE	FALSE	chr8	16840070	0.283148	0.00941	SH3BGRL3	TRUE	reported	6.456e-10	The onset of parkinson's disease (Nalls MA et al.)	0.019	TRUE	reported	0.00137677	38.1766	TRUE	0.00137687	3.25725e-05	TRUE	9.03735e-05
rs6715875	T	C	T	C	-0.2902	-0.0162	FALSE	FALSE	FALSE	chr2	181434952	0.446036	0.021259	SH3BGRL3	TRUE	reported	1.246e-06	The onset of parkinson's disease (Nalls MA et al.)	0.0599	TRUE	reported	0.000846844	23.4698	TRUE	0.000846905	1.64252e-05	TRUE	0.00179408
rs6741007	T	G	T	G	0.1233	0.0054	FALSE	FALSE	FALSE	chr2	134779549	0.545995	0.008944	SH3BGRL3	TRUE	reported	2.087e-12	The onset of parkinson's disease (Nalls MA et al.)	0.0175	TRUE	reported	0.00178938	49.6385	TRUE	0.00178951	1.03e-05	TRUE	1.08436e-06
rs6808178	T	C	T	C	0.0864	0.0053	FALSE	FALSE	FALSE	chr3	28664199	0.52019	0.008242	SH3BGRL3	TRUE	reported	7.199e-07	The onset of parkinson's disease (Nalls MA et al.)	0.0174	TRUE	reported	0.000889554	24.6546	TRUE	0.000889619	1.16995e-05	TRUE	0.000996984
rs73032517	A	G	A	G	-0.2706	-0.0177	FALSE	FALSE	FALSE	chr3	18158110	0.32335	0.017922	SH3BGRL3	TRUE	reported	1.267e-06	The onset of parkinson's disease (Nalls MA et al.)	0.0558	TRUE	reported	0.000848494	23.5156	TRUE	0.000848555	2.7578e-05	TRUE	0.00291291
rs75505347	T	C	T	C	0.3917	-0.0031	FALSE	FALSE	FALSE	chr12	40491747	0.908354	0.02693	SH3BGRL3	TRUE	reported	6.117e-09	The onset of parkinson's disease (Nalls MA et al.)	0.0674	TRUE	reported	0.00121811	33.7719	TRUE	0.0012182	3.74864e-07	TRUE	1.91477e-05
rs75646569	T	G	T	G	-0.1916	0.0013	FALSE	FALSE	FALSE	chr5	61049597	0.922394	0.013344	SH3BGRL3	TRUE	reported	5.618e-13	The onset of parkinson's disease (Nalls MA et al.)	0.0266	TRUE	reported	0.00187001	51.8796	TRUE	0.00187015	2.68465e-07	TRUE	9.95236e-08
rs7695720	A	C	A	C	0.1255	0.0074	FALSE	FALSE	FALSE	chr4	76262147	0.466093	0.010153	SH3BGRL3	TRUE	reported	1.528e-09	The onset of parkinson's disease (Nalls MA et al.)	0.0208	TRUE	reported	0.00131287	36.4023	TRUE	0.00131296	1.50255e-05	TRUE	5.47886e-05
rs7818035	A	G	A	G	-0.693	-0.0457	FALSE	FALSE	FALSE	chr8	11470727	0.376485	0.051674	SH3BGRL3	TRUE	reported	1.244e-06	The onset of parkinson's disease (Nalls MA et al.)	0.1429	TRUE	reported	0.000848522	23.5164	TRUE	0.000848584	2.21109e-05	TRUE	0.00232365
rs79436216	A	G	A	G	-0.2816	0.0097	FALSE	FALSE	FALSE	chr12	63869748	0.691904	0.024478	SH3BGRL3	TRUE	reported	3.022e-06	The onset of parkinson's disease (Nalls MA et al.)	0.0603	TRUE	reported	0.000786899	21.8072	TRUE	0.000786955	4.44034e-06	TRUE	0.0012197
rs8080714	T	C	T	C	0.1016	-0.0028	FALSE	FALSE	FALSE	chr17	68276036	0.745469	0.008625	SH3BGRL3	TRUE	reported	1.029e-06	The onset of parkinson's disease (Nalls MA et al.)	0.0208	TRUE	reported	0.000860829	23.8577	TRUE	0.000860891	2.98021e-06	TRUE	0.000576738
rs823106	C	G	C	G	-0.1492	-0.0096	FALSE	TRUE	TRUE	chr1	205687325	0.488301	0.013853	SH3BGRL3	TRUE	reported	4.1e-10	The onset of parkinson's disease (Nalls MA et al.)	0.0239	TRUE	reported	0.00140527	38.9682	FALSE	0.00140538	1.35762e-05	TRUE	2.49775e-05
rs847685	C	G	C	G	-0.1483	-0.0102	FALSE	TRUE	TRUE	chr17	50123470	0.338887	0.010665	SH3BGRL3	TRUE	reported	3.983e-07	The onset of parkinson's disease (Nalls MA et al.)	0.0293	TRUE	reported	0.00092422	25.6163	FALSE	0.000924287	2.58661e-05	TRUE	0.00159951
rs858295	A	G	A	G	0.1039	-0.012	FALSE	FALSE	FALSE	chr7	23205950	0.155401	0.008446	SH3BGRL3	TRUE	reported	3.831e-09	The onset of parkinson's disease (Nalls MA et al.)	0.0176	TRUE	reported	0.00125687	34.8477	TRUE	0.00125696	5.70706e-05	TRUE	0.000503869
rs9840232	T	C	T	C	0.1157	-0.0015	FALSE	FALSE	FALSE	chr3	151334574	0.882715	0.010168	SH3BGRL3	TRUE	reported	6.565e-07	The onset of parkinson's disease (Nalls MA et al.)	0.0233	TRUE	reported	0.000889607	24.6561	TRUE	0.000889672	6.15702e-07	TRUE	0.000294648
rs9845968	A	G	A	G	-0.0842	0.0093	FALSE	FALSE	FALSE	chr3	46489654	0.24991	0.008083	SH3BGRL3	TRUE	reported	1.416e-06	The onset of parkinson's disease (Nalls MA et al.)	0.0175	TRUE	reported	0.000835248	23.1482	TRUE	0.000835308	3.74553e-05	TRUE	0.00451672
rs113730632	G	A	G	A	0.41094	-0.0375	FALSE	FALSE	FALSE	chr3	23951314	0.013457	0.015173	CRYBB1	TRUE	reported	1.648e-06	Cognitive progression in parkinson's disease (Tan MMX et al.)	0.0857483	TRUE	reported	0.00817053	22.9506	TRUE	0.00817634	0.000172726	TRUE	8.17647e-05
rs143371462	G	A	G	A	-0.636032	0.025	FALSE	FALSE	FALSE	chr12	20812884	0.447626	0.032922	CRYBB1	TRUE	reported	6.75934e-07	Cognitive progression in parkinson's disease (Tan MMX et al.)	0.128022	TRUE	reported	0.00877542	24.6648	TRUE	0.00878167	1.62804e-05	TRUE	4.86072e-06
rs17092224	C	G	C	G	-0.26771	0.0001	FALSE	TRUE	TRUE	chr11	107127349	0.993051	0.011482	CRYBB1	TRUE	reported	3.85251e-06	Cognitive progression in parkinson's disease (Tan MMX et al.)	0.0579561	TRUE	reported	0.00759499	21.3216	FALSE	0.0076004	2.14543e-09	TRUE	9.05756e-06
rs2956605	A	C	A	C	-0.171526	-0.0138	FALSE	FALSE	FALSE	chr8	74970819	0.104024	0.008489	CRYBB1	TRUE	reported	3.70084e-06	Cognitive progression in parkinson's disease (Tan MMX et al.)	0.0370666	TRUE	reported	0.00762217	21.3985	TRUE	0.0076276	7.47457e-05	TRUE	6.08306e-05
rs34105455	G	A	G	A	-0.24632	0.0242	FALSE	FALSE	FALSE	chr11	8882396	0.062309	0.012982	CRYBB1	TRUE	reported	3.64359e-06	Cognitive progression in parkinson's disease (Tan MMX et al.)	0.0531924	TRUE	reported	0.00763273	21.4283	TRUE	0.00763817	9.82302e-05	TRUE	7.86652e-05
rs429358	C	T	C	T	-0.381391	-0.0105	FALSE	FALSE	FALSE	chr19	44908684	0.336541	0.010926	CRYBB1	TRUE	reported	2.52773e-13	Cognitive progression in parkinson's disease (Tan MMX et al.)	0.0521209	TRUE	reported	0.0188435	53.5064	TRUE	0.0188568	2.61131e-05	TRUE	1.36105e-11
rs5755468	C	T	C	T	-0.170503	-0.0086	FALSE	FALSE	FALSE	chr22	34970241	0.312594	0.008517	CRYBB1	TRUE	reported	4.15675e-06	Cognitive progression in parkinson's disease (Tan MMX et al.)	0.0370386	TRUE	reported	0.00754351	21.176	TRUE	0.00754889	2.88303e-05	TRUE	3.28216e-05
rs6488987	C	T	C	T	0.178	0.0018	FALSE	FALSE	FALSE	chr12	125083207	0.83103	0.008436	CRYBB1	TRUE	reported	1.65091e-06	Cognitive progression in parkinson's disease (Tan MMX et al.)	0.037145	TRUE	reported	0.00816929	22.9471	TRUE	0.0081751	1.28688e-06	TRUE	5.38811e-06
rs17367669	T	G	T	G	0.205568	0.0005	FALSE	FALSE	FALSE	chr5	122191027	0.960142	0.010005	CRYBB1	TRUE	reported	1.86399e-06	Motor progression in parkinson's disease (Tan MMX et al.)	0.0431173	TRUE	reported	0.007918	22.7145	TRUE	0.00792352	7.06607e-08	TRUE	4.96904e-06
rs6741991	G	A	CACACATACAC	TACACATACAC	0.197311	0.0067	TRUE	FALSE	FALSE	chr2	23493673	0.491079	0.00973	CRYBB1	TRUE	reported	2.91008e-06	Motor progression in parkinson's disease (Tan MMX et al.)	0.0421869	TRUE	reported	0.00762227	21.8596	FALSE	0.00762759	1.3407e-05	TRUE	1.66869e-05
rs72767442	A	T	A	T	-0.175821	-0.0003	FALSE	TRUE	TRUE	chr15	94320087	0.968736	0.007654	CRYBB1	TRUE	reported	1.6886e-06	Motor progression in parkinson's disease (Tan MMX et al.)	0.0367249	TRUE	reported	0.00798361	22.9042	FALSE	0.00798917	4.34562e-08	TRUE	4.47292e-06
rs7870456	T	C	T	C	0.208959	0.0051	FALSE	FALSE	FALSE	chr9	8454921	0.592788	0.009536	CRYBB1	TRUE	reported	1.52574e-06	Motor progression in parkinson's disease (Tan MMX et al.)	0.0434622	TRUE	reported	0.00805097	23.099	TRUE	0.00805658	8.08598e-06	TRUE	7.7329e-06
rs10253857	T	C	T	C	-0.234446	0.0034	FALSE	FALSE	FALSE	chr7	17673826	0.751161	0.010722	CRYBB1	TRUE	reported	3.86158e-06	Composite progression in parkinson's disease (Tan MMX et al.)	0.0507602	TRUE	reported	0.00768365	21.3169	TRUE	0.00768919	2.84352e-06	TRUE	1.31804e-05
rs11634227	C	T	C	T	-0.208777	-0.0026	FALSE	FALSE	FALSE	chr15	94318611	0.752769	0.008254	CRYBB1	TRUE	reported	1.19479e-06	Composite progression in parkinson's disease (Tan MMX et al.)	0.0429892	TRUE	reported	0.00848834	23.5685	TRUE	0.00849445	2.80666e-06	TRUE	4.52509e-06
rs13424530	A	G	CTCCAC	TTCCAC	0.197397	0.0093	TRUE	FALSE	FALSE	chr2	108292945	0.260808	0.00827	CRYBB1	TRUE	reported	4.05649e-06	Composite progression in parkinson's disease (Tan MMX et al.)	0.0428336	TRUE	reported	0.00764989	21.2225	FALSE	0.00765541	3.57695e-05	TRUE	3.62414e-05
rs17367669	T	G	T	G	0.233637	0.0005	FALSE	FALSE	FALSE	chr5	122191027	0.960142	0.010005	CRYBB1	TRUE	reported	3.30496e-06	Composite progression in parkinson's disease (Tan MMX et al.)	0.0502349	TRUE	reported	0.0077903	21.6151	TRUE	0.00779591	7.06607e-08	TRUE	8.2088e-06
rs17554587	C	G	C	G	0.241553	0.0127	FALSE	TRUE	TRUE	chr15	45744252	0.267887	0.011463	CRYBB1	TRUE	reported	3.10605e-06	Composite progression in parkinson's disease (Tan MMX et al.)	0.0517944	TRUE	reported	0.0078329	21.7342	FALSE	0.00783854	3.47035e-05	TRUE	2.81662e-05
rs224750	T	C	T	C	-0.214118	-0.0006	FALSE	FALSE	FALSE	chr10	33942102	0.946412	0.008927	CRYBB1	TRUE	reported	1.08548e-06	Composite progression in parkinson's disease (Tan MMX et al.)	0.0439174	TRUE	reported	0.00855422	23.753	TRUE	0.00856038	1.2782e-07	TRUE	3.00601e-06
rs429358	C	T	C	T	0.349423	-0.0105	FALSE	FALSE	FALSE	chr19	44908684	0.336541	0.010926	CRYBB1	TRUE	reported	1.17312e-08	Composite progression in parkinson's disease (Tan MMX et al.)	0.0612637	TRUE	reported	0.0116702	32.5073	TRUE	0.0116785	2.61131e-05	TRUE	1.7523e-07
rs62343939	T	C	T	C	0.42749	0.009	FALSE	FALSE	FALSE	chr5	4699328	0.621628	0.018235	CRYBB1	TRUE	reported	3.25268e-06	Composite progression in parkinson's disease (Tan MMX et al.)	0.0918508	TRUE	reported	0.00780123	21.6457	TRUE	0.00780685	6.88767e-06	TRUE	1.40079e-05
rs79987229	T	A	T	A	0.851851	0.0547	FALSE	TRUE	TRUE	chr6	119112570	0.095425	0.032805	CRYBB1	TRUE	reported	2.57262e-06	Composite progression in parkinson's disease (Tan MMX et al.)	0.181157	TRUE	reported	0.00796203	22.0954	FALSE	0.00796777	7.86428e-05	TRUE	4.61514e-05
rs10513789	T	G	T	G	0.1596	-0.006	FALSE	FALSE	FALSE	chr3	183042285	0.566275	0.010461	CRYBB1	TRUE	reported	3.185e-13	The onset of parkinson's disease (Nalls MA et al.)	0.0219	TRUE	reported	0.00191415	53.1063	TRUE	0.00191429	9.30362e-06	TRUE	3.86276e-07
rs10756905	T	C	T	C	0.1011	-0.013	FALSE	FALSE	FALSE	chr9	17726890	0.159848	0.009249	CRYBB1	TRUE	reported	2.456e-07	The onset of parkinson's disease (Nalls MA et al.)	0.0196	TRUE	reported	0.000959849	26.6047	TRUE	0.000959919	5.58661e-05	TRUE	0.00338173
rs10766301	T	C	T	C	0.0907	-0.0107	FALSE	FALSE	FALSE	chr11	16195867	0.190361	0.008171	CRYBB1	TRUE	reported	2.205e-06	The onset of parkinson's disease (Nalls MA et al.)	0.0192	TRUE	reported	0.000805179	22.3142	TRUE	0.000805237	4.84853e-05	TRUE	0.00759648
rs10847864	T	G	T	C	0.1274	-0.1234	TRUE	FALSE	FALSE	chr12	122842051	0.482499	0.175711	CRYBB1	TRUE	reported	9.812e-13	The onset of parkinson's disease (Nalls MA et al.)	0.0179	TRUE	reported	0.00182587	50.6526	FALSE	0.001826	1.39477e-05	TRUE	1.15671e-06
rs111972941	A	G	A	G	-0.2482	0.0123	FALSE	FALSE	FALSE	chr1	4763649	0.523204	0.019266	CRYBB1	TRUE	reported	1.375e-06	The onset of parkinson's disease (Nalls MA et al.)	0.0514	TRUE	reported	0.000841282	23.3156	TRUE	0.000841343	1.15272e-05	TRUE	0.00141051
rs112413063	T	C	T	C	0.1813	0.0183	FALSE	FALSE	FALSE	chr2	28907721	0.27998	0.016939	CRYBB1	TRUE	reported	4.618e-06	The onset of parkinson's disease (Nalls MA et al.)	0.0396	TRUE	reported	0.000756322	20.9592	TRUE	0.000756376	3.30065e-05	TRUE	0.00668506
rs114797774	T	C	GTTCTAACCAGGGACAAA	GTTCTAACCAGGGACAAG	0.3901	0.0141	TRUE	FALSE	FALSE	chr1	161498623	0.528402	0.022365	CRYBB1	TRUE	reported	9.426e-07	The onset of parkinson's disease (Nalls MA et al.)	0.0796	TRUE	reported	0.000866521	24.0157	FALSE	0.000866584	1.12439e-05	TRUE	0.00114845
rs12929797	T	C	T	C	0.082	0.0088	FALSE	FALSE	FALSE	chr16	52599032	0.293461	0.008376	CRYBB1	TRUE	reported	1.32e-06	The onset of parkinson's disease (Nalls MA et al.)	0.017	TRUE	reported	0.000839451	23.2648	TRUE	0.000839511	3.12143e-05	TRUE	0.00355177
rs12934900	A	T	A	T	-0.1215	-0.0078	FALSE	TRUE	TRUE	chr16	30912281	0.366303	0.008634	CRYBB1	TRUE	reported	4.331e-11	The onset of parkinson's disease (Nalls MA et al.)	0.0184	TRUE	reported	0.00157204	43.5999	FALSE	0.00157215	2.30784e-05	TRUE	1.3923e-05
rs142660239	T	G	T	G	-0.3772	0.0017	FALSE	FALSE	FALSE	chr1	152311266	0.962331	0.035995	CRYBB1	TRUE	reported	1.283e-06	The onset of parkinson's disease (Nalls MA et al.)	0.0779	TRUE	reported	0.000845923	23.4443	TRUE	0.000845984	6.30778e-08	TRUE	0.000325247
rs144814361	T	C	T	C	0.4411	-0.0212	FALSE	FALSE	FALSE	chr10	119651405	0.452312	0.028208	CRYBB1	TRUE	reported	9.065e-11	The onset of parkinson's disease (Nalls MA et al.)	0.068	TRUE	reported	0.00151714	42.0751	TRUE	0.00151725	1.59666e-05	TRUE	1.30679e-05
rs145217940	A	T	A	T	0.4186	0.046	FALSE	TRUE	TRUE	chr18	71954209	0.238219	0.039001	CRYBB1	TRUE	reported	8.909e-07	The onset of parkinson's disease (Nalls MA et al.)	0.0852	TRUE	reported	0.000870905	24.1373	FALSE	0.000870968	3.93434e-05	TRUE	0.00376705
rs182621729	T	C	T	C	0.3083	-0.0272	FALSE	FALSE	FALSE	chr7	152720764	0.368599	0.030252	CRYBB1	TRUE	reported	1.113e-06	The onset of parkinson's disease (Nalls MA et al.)	0.0633	TRUE	reported	0.00085585	23.7196	TRUE	0.000855912	2.28539e-05	TRUE	0.00227868
rs2208485	A	G	A	G	-0.0936	0.0148	FALSE	FALSE	FALSE	chr9	17599214	0.075404	0.008324	CRYBB1	TRUE	reported	2.652e-07	The onset of parkinson's disease (Nalls MA et al.)	0.0182	TRUE	reported	0.000954167	26.4471	TRUE	0.000954236	8.93889e-05	TRUE	0.00752884
rs2248244	A	G	A	G	0.1001	0.0181	FALSE	FALSE	FALSE	chr21	37480059	0.051533	0.009296	CRYBB1	TRUE	reported	2.005e-06	The onset of parkinson's disease (Nalls MA et al.)	0.0211	TRUE	reported	0.000812046	22.5046	TRUE	0.000812104	0.000107157	TRUE	0.0236745
rs2295547	A	C	GTAATG	GTAATT	0.0894	0.0101	TRUE	FALSE	FALSE	chr20	3191595	0.261912	0.009003	CRYBB1	TRUE	reported	8.768e-07	The onset of parkinson's disease (Nalls MA et al.)	0.0182	TRUE	reported	0.000870531	24.1269	FALSE	0.000870593	3.55759e-05	TRUE	0.00333612
rs28370649	A	G	A	G	-0.2836	0.0492	FALSE	FALSE	FALSE	chr12	40005347	0.175864	0.036348	CRYBB1	TRUE	reported	2.203e-07	The onset of parkinson's disease (Nalls MA et al.)	0.0547	TRUE	reported	0.00096972	26.8786	TRUE	0.00096979	5.18286e-05	TRUE	0.00283938
rs2949760	A	G	A	G	0.0915	-0.0181	FALSE	FALSE	FALSE	chr7	143513859	0.038493	0.008746	CRYBB1	TRUE	reported	1.998e-06	The onset of parkinson's disease (Nalls MA et al.)	0.0193	TRUE	reported	0.000810971	22.4748	TRUE	0.000811029	0.00012107	TRUE	0.0293497
rs329647	C	G	C	G	-0.1133	-0.0068	FALSE	TRUE	TRUE	chr11	133894771	0.446214	0.008927	CRYBB1	TRUE	reported	1.944e-10	The onset of parkinson's disease (Nalls MA et al.)	0.0178	TRUE	reported	0.00146088	40.5124	FALSE	0.00146099	1.65044e-05	TRUE	2.10167e-05
rs34311866	T	C	T	C	-0.2272	0.0101	FALSE	FALSE	FALSE	chr4	958159	0.322624	0.010212	CRYBB1	TRUE	reported	7.974e-23	The onset of parkinson's disease (Nalls MA et al.)	0.0231	TRUE	reported	0.00348103	96.73	TRUE	0.00348128	2.77311e-05	TRUE	2.06565e-11
rs34679758	A	G	A	G	0.1275	-0.0247	FALSE	FALSE	FALSE	chr16	71961528	0.058425	0.013052	CRYBB1	TRUE	reported	8.715e-07	The onset of parkinson's disease (Nalls MA et al.)	0.0259	TRUE	reported	0.000874321	24.232	TRUE	0.000874384	0.000101231	TRUE	0.0150022
rs35265698	C	G	C	G	0.2	-0.0171	FALSE	TRUE	TRUE	chr6	32593557	0.113	0.01079	CRYBB1	TRUE	reported	3.927e-11	The onset of parkinson's disease (Nalls MA et al.)	0.0303	TRUE	reported	0.0015708	43.5656	FALSE	0.00157092	7.08699e-05	TRUE	9.84139e-05
rs356203	T	C	T	C	-0.2398	0.0005	FALSE	FALSE	FALSE	chr4	89744890	0.957744	0.009437	CRYBB1	TRUE	reported	3.007e-41	The onset of parkinson's disease (Nalls MA et al.)	0.0178	TRUE	reported	0.00651106	181.479	TRUE	0.00651152	7.94293e-08	TRUE	1.00242e-23
rs35749011	A	G	A	G	0.7508	0.0189	FALSE	FALSE	FALSE	chr1	155162560	0.646922	0.041263	CRYBB1	TRUE	reported	5.022e-30	The onset of parkinson's disease (Nalls MA et al.)	0.0659	TRUE	reported	0.00466527	129.792	TRUE	0.00466561	5.93267e-06	TRUE	2.00474e-16
rs41286192	A	G	A	G	-0.3164	-0.0085	FALSE	FALSE	FALSE	chr6	132797077	0.720338	0.023743	CRYBB1	TRUE	reported	2.298e-06	The onset of parkinson's disease (Nalls MA et al.)	0.067	TRUE	reported	0.000804644	22.2993	TRUE	0.000804702	3.62413e-06	TRUE	0.000970985
rs4488803	A	G	A	G	-0.1136	-0.0083	FALSE	FALSE	FALSE	chr3	58232625	0.318261	0.008316	CRYBB1	TRUE	reported	1.076e-08	The onset of parkinson's disease (Nalls MA et al.)	0.0199	TRUE	reported	0.00117536	32.5851	TRUE	0.00117544	2.8175e-05	TRUE	0.000303253
rs4566208	A	G	A	G	0.0957	-0.0113	FALSE	FALSE	FALSE	chr17	16107606	0.170278	0.00824	CRYBB1	TRUE	reported	3.884e-08	The onset of parkinson's disease (Nalls MA et al.)	0.0174	TRUE	reported	0.00109114	30.2478	TRUE	0.00109122	5.31883e-05	TRUE	0.00133159
rs4588066	A	G	A	G	0.1046	-0.0064	FALSE	FALSE	FALSE	chr18	43092999	0.456846	0.008602	CRYBB1	TRUE	reported	4.453e-09	The onset of parkinson's disease (Nalls MA et al.)	0.0178	TRUE	reported	0.00124541	34.5296	TRUE	0.0012455	1.56608e-05	TRUE	9.37504e-05
rs4613239	C	G	C	G	-0.1784	-0.0303	FALSE	TRUE	TRUE	chr2	168263099	0.013902	0.012318	CRYBB1	TRUE	reported	6.215e-13	The onset of parkinson's disease (Nalls MA et al.)	0.0248	TRUE	reported	0.00186511	51.7434	FALSE	0.00186525	0.000171136	TRUE	0.000173494
rs4698412	A	G	A	G	0.1258	-0.0002	FALSE	FALSE	FALSE	chr4	15735725	0.977722	0.007162	CRYBB1	TRUE	reported	7.049e-14	The onset of parkinson's disease (Nalls MA et al.)	0.0168	TRUE	reported	0.00202066	56.0675	TRUE	0.00202081	2.2053e-08	TRUE	2.30754e-08
rs4774417	A	G	A	G	0.1052	0.0045	FALSE	FALSE	FALSE	chr15	61701503	0.6129	0.008894	CRYBB1	TRUE	reported	4.626e-08	The onset of parkinson's disease (Nalls MA et al.)	0.0192	TRUE	reported	0.0010829	30.0191	TRUE	0.00108298	7.23798e-06	TRUE	0.000164998
rs4810686	T	C	T	C	0.0949	0.0137	FALSE	FALSE	FALSE	chr20	47780100	0.093877	0.008178	CRYBB1	TRUE	reported	3.697e-07	The onset of parkinson's disease (Nalls MA et al.)	0.0187	TRUE	reported	0.000929128	25.7524	TRUE	0.000929195	7.93351e-05	TRUE	0.00714526
rs4836108	A	G	A	G	0.1094	-0.008	FALSE	FALSE	FALSE	chr5	124674568	0.327871	0.008177	CRYBB1	TRUE	reported	1.198e-06	The onset of parkinson's disease (Nalls MA et al.)	0.0225	TRUE	reported	0.000852961	23.6395	TRUE	0.000853022	2.70733e-05	TRUE	0.00277058
rs4851487	T	C	T	C	0.0808	0.0156	FALSE	FALSE	FALSE	chr2	101686516	0.065666	0.008475	CRYBB1	TRUE	reported	3.249e-06	The onset of parkinson's disease (Nalls MA et al.)	0.0174	TRUE	reported	0.000778066	21.5622	TRUE	0.000778122	9.57949e-05	TRUE	0.0239828
rs58879558	T	C	T	C	0.2383	0.0036	FALSE	FALSE	FALSE	chr17	46018101	0.736485	0.010698	CRYBB1	TRUE	reported	1.363e-21	The onset of parkinson's disease (Nalls MA et al.)	0.025	TRUE	reported	0.00327021	90.8525	TRUE	0.00327044	3.20248e-06	TRUE	4.80335e-12
rs61835654	T	C	T	C	-0.1032	-0.0129	FALSE	FALSE	FALSE	chr1	226795629	0.219863	0.010514	CRYBB1	TRUE	reported	1.853e-06	The onset of parkinson's disease (Nalls MA et al.)	0.0216	TRUE	reported	0.000823615	22.8255	TRUE	0.000823674	4.25757e-05	TRUE	0.00570595
rs620490	T	G	T	G	0.1174	-0.0038	FALSE	FALSE	FALSE	chr8	16840070	0.69272	0.009616	CRYBB1	TRUE	reported	6.456e-10	The onset of parkinson's disease (Nalls MA et al.)	0.019	TRUE	reported	0.00137677	38.1766	TRUE	0.00137687	4.41548e-06	TRUE	1.27435e-05
rs6715875	T	C	T	C	-0.2902	-0.0123	FALSE	FALSE	FALSE	chr2	181434952	0.566451	0.021455	CRYBB1	TRUE	reported	1.246e-06	The onset of parkinson's disease (Nalls MA et al.)	0.0599	TRUE	reported	0.000846844	23.4698	TRUE	0.000846905	9.29657e-06	TRUE	0.00116447
rs6741007	T	G	T	G	0.1233	0.0095	FALSE	FALSE	FALSE	chr2	134779549	0.295083	0.009073	CRYBB1	TRUE	reported	2.087e-12	The onset of parkinson's disease (Nalls MA et al.)	0.0175	TRUE	reported	0.00178938	49.6385	TRUE	0.00178951	3.09779e-05	TRUE	4.60613e-06
rs6808178	T	C	T	C	0.0864	0.003	FALSE	FALSE	FALSE	chr3	28664199	0.720456	0.008383	CRYBB1	TRUE	reported	7.199e-07	The onset of parkinson's disease (Nalls MA et al.)	0.0174	TRUE	reported	0.000889554	24.6546	TRUE	0.000889619	3.62348e-06	TRUE	0.000500687
rs73032517	A	G	A	G	-0.2706	-0.016	FALSE	FALSE	FALSE	chr3	18158110	0.379814	0.018218	CRYBB1	TRUE	reported	1.267e-06	The onset of parkinson's disease (Nalls MA et al.)	0.0558	TRUE	reported	0.000848494	23.5156	TRUE	0.000848555	2.18088e-05	TRUE	0.00229413
rs75505347	T	C	T	C	0.3917	-0.0191	FALSE	FALSE	FALSE	chr12	40491747	0.489664	0.027647	CRYBB1	TRUE	reported	6.117e-09	The onset of parkinson's disease (Nalls MA et al.)	0.0674	TRUE	reported	0.00121811	33.7719	TRUE	0.0012182	1.35017e-05	TRUE	9.89996e-05
rs75646569	T	G	T	G	-0.1916	0.0039	FALSE	FALSE	FALSE	chr5	61049597	0.76515	0.013055	CRYBB1	TRUE	reported	5.618e-13	The onset of parkinson's disease (Nalls MA et al.)	0.0266	TRUE	reported	0.00187001	51.8796	TRUE	0.00187015	2.52434e-06	TRUE	2.05631e-07
rs7695720	A	C	A	C	0.1255	0.0011	FALSE	FALSE	FALSE	chr4	76262147	0.917348	0.0106	CRYBB1	TRUE	reported	1.528e-09	The onset of parkinson's disease (Nalls MA et al.)	0.0208	TRUE	reported	0.00131287	36.4023	TRUE	0.00131296	3.04604e-07	TRUE	8.649e-06
rs7818035	A	G	A	G	-0.693	-0.0391	FALSE	FALSE	FALSE	chr8	11470727	0.456773	0.052542	CRYBB1	TRUE	reported	1.244e-06	The onset of parkinson's disease (Nalls MA et al.)	0.1429	TRUE	reported	0.000848522	23.5164	TRUE	0.000848584	1.56553e-05	TRUE	0.00169917
rs79436216	A	G	A	G	-0.2816	-0.0026	FALSE	FALSE	FALSE	chr12	63869748	0.91612	0.024686	CRYBB1	TRUE	reported	3.022e-06	The onset of parkinson's disease (Nalls MA et al.)	0.0603	TRUE	reported	0.000786899	21.8072	TRUE	0.000786955	3.13669e-07	TRUE	0.000610203
rs8080714	T	C	T	C	0.1016	-0.0018	FALSE	FALSE	FALSE	chr17	68276036	0.832937	0.008533	CRYBB1	TRUE	reported	1.029e-06	The onset of parkinson's disease (Nalls MA et al.)	0.0208	TRUE	reported	0.000860829	23.8577	TRUE	0.000860891	1.25832e-06	TRUE	0.00043536
rs823106	C	G	C	G	-0.1492	0.0127	FALSE	TRUE	TRUE	chr1	205687325	0.367393	0.01409	CRYBB1	TRUE	reported	4.1e-10	The onset of parkinson's disease (Nalls MA et al.)	0.0239	TRUE	reported	0.00140527	38.9682	FALSE	0.00140538	2.2967e-05	TRUE	4.56322e-05
rs847685	C	G	C	G	-0.1483	-0.0109	FALSE	TRUE	TRUE	chr17	50123470	0.311352	0.010767	CRYBB1	TRUE	reported	3.983e-07	The onset of parkinson's disease (Nalls MA et al.)	0.0293	TRUE	reported	0.00092422	25.6163	FALSE	0.000924287	2.89811e-05	TRUE	0.00181517
rs858295	A	G	A	G	0.1039	-0.0146	FALSE	FALSE	FALSE	chr7	23205950	0.087813	0.008553	CRYBB1	TRUE	reported	3.831e-09	The onset of parkinson's disease (Nalls MA et al.)	0.0176	TRUE	reported	0.00125687	34.8477	TRUE	0.00125696	8.23778e-05	TRUE	0.0010053
rs9840232	T	C	T	C	0.1157	-0.0065	FALSE	FALSE	FALSE	chr3	151334574	0.535543	0.010491	CRYBB1	TRUE	reported	6.565e-07	The onset of parkinson's disease (Nalls MA et al.)	0.0233	TRUE	reported	0.000889607	24.6561	TRUE	0.000889672	1.08605e-05	TRUE	0.00094269
rs9845968	A	G	A	G	-0.0842	0.0102	FALSE	FALSE	FALSE	chr3	46489654	0.21404	0.008209	CRYBB1	TRUE	reported	1.416e-06	The onset of parkinson's disease (Nalls MA et al.)	0.0175	TRUE	reported	0.000835248	23.1482	TRUE	0.000835308	4.36827e-05	TRUE	0.00545834
rs113730632	G	A	G	A	0.41094	-0.0341	FALSE	FALSE	FALSE	chr3	23951314	0.022091	0.014899	NANS	TRUE	reported	1.648e-06	Cognitive progression in parkinson's disease (Tan MMX et al.)	0.0857483	TRUE	reported	0.00817053	22.9506	TRUE	0.00817634	0.00014813	TRUE	6.64796e-05
rs143371462	G	A	G	A	-0.636032	0.0179	FALSE	FALSE	FALSE	chr12	20812884	0.578562	0.032224	NANS	TRUE	reported	6.75934e-07	Cognitive progression in parkinson's disease (Tan MMX et al.)	0.128022	TRUE	reported	0.00877542	24.6648	TRUE	0.00878167	8.71178e-06	TRUE	3.73229e-06
rs17092224	C	G	C	G	-0.26771	0.008	FALSE	TRUE	TRUE	chr11	107127349	0.562078	0.013799	NANS	TRUE	reported	3.85251e-06	Cognitive progression in parkinson's disease (Tan MMX et al.)	0.0579561	TRUE	reported	0.00759499	21.3216	FALSE	0.0076004	9.5067e-06	TRUE	1.83381e-05
rs2956605	A	C	A	C	-0.171526	-0.0065	FALSE	FALSE	FALSE	chr8	74970819	0.434953	0.008325	NANS	TRUE	reported	3.70084e-06	Cognitive progression in parkinson's disease (Tan MMX et al.)	0.0370666	TRUE	reported	0.00762217	21.3985	TRUE	0.0076276	1.72435e-05	TRUE	2.25656e-05
rs34105455	G	A	G	A	-0.24632	0.02	FALSE	FALSE	FALSE	chr11	8882396	0.116735	0.01275	NANS	TRUE	reported	3.64359e-06	Cognitive progression in parkinson's disease (Tan MMX et al.)	0.0531924	TRUE	reported	0.00763273	21.4283	TRUE	0.00763817	6.95584e-05	TRUE	5.61916e-05
rs429358	C	T	C	T	-0.381391	-0.0104	FALSE	FALSE	FALSE	chr19	44908684	0.333328	0.01075	NANS	TRUE	reported	2.52773e-13	Cognitive progression in parkinson's disease (Tan MMX et al.)	0.0521209	TRUE	reported	0.0188435	53.5064	TRUE	0.0188568	2.64638e-05	TRUE	1.37748e-11
rs5755468	C	T	C	T	-0.170503	-0.0046	FALSE	FALSE	FALSE	chr22	34970241	0.581207	0.008339	NANS	TRUE	reported	4.15675e-06	Cognitive progression in parkinson's disease (Tan MMX et al.)	0.0370386	TRUE	reported	0.00754351	21.176	TRUE	0.00754889	8.60444e-06	TRUE	1.89659e-05
rs6488987	C	T	C	T	0.178	0.0015	FALSE	FALSE	FALSE	chr12	125083207	0.861228	0.008581	NANS	TRUE	reported	1.65091e-06	Cognitive progression in parkinson's disease (Tan MMX et al.)	0.037145	TRUE	reported	0.00816929	22.9471	TRUE	0.0081751	8.6372e-07	TRUE	5.12761e-06
rs17367669	T	G	T	G	0.205568	0.0054	FALSE	FALSE	FALSE	chr5	122191027	0.618076	0.010831	NANS	TRUE	reported	1.86399e-06	Motor progression in parkinson's disease (Tan MMX et al.)	0.0431173	TRUE	reported	0.007918	22.7145	TRUE	0.00792352	7.03266e-06	TRUE	8.84447e-06
rs6741991	G	A	CACACATACAC	TACACATACAC	0.197311	-0.004	TRUE	FALSE	FALSE	chr2	23493673	0.672568	0.009465	NANS	TRUE	reported	2.91008e-06	Motor progression in parkinson's disease (Tan MMX et al.)	0.0421869	TRUE	reported	0.00762227	21.8596	FALSE	0.00762759	5.04999e-06	TRUE	1.19921e-05
rs72767442	A	T	A	T	-0.175821	-0.0022	FALSE	TRUE	TRUE	chr15	94320087	0.785269	0.008075	NANS	TRUE	reported	1.6886e-06	Motor progression in parkinson's disease (Tan MMX et al.)	0.0367249	TRUE	reported	0.00798361	22.9042	FALSE	0.00798917	2.09964e-06	TRUE	6.05541e-06
rs7870456	T	C	T	C	0.208959	0.0003	FALSE	FALSE	FALSE	chr9	8454921	0.97379	0.009131	NANS	TRUE	reported	1.52574e-06	Motor progression in parkinson's disease (Tan MMX et al.)	0.0434622	TRUE	reported	0.00805097	23.099	TRUE	0.00805658	3.05164e-08	TRUE	4.03828e-06
rs10253857	T	C	T	C	-0.234446	-0.0021	FALSE	FALSE	FALSE	chr7	17673826	0.843577	0.010643	NANS	TRUE	reported	3.86158e-06	Composite progression in parkinson's disease (Tan MMX et al.)	0.0507602	TRUE	reported	0.00768365	21.3169	TRUE	0.00768919	1.10093e-06	TRUE	1.13728e-05
rs11634227	C	T	C	T	-0.208777	-0.0045	FALSE	FALSE	FALSE	chr15	94318611	0.582276	0.008181	NANS	TRUE	reported	1.19479e-06	Composite progression in parkinson's disease (Tan MMX et al.)	0.0429892	TRUE	reported	0.00848834	23.5685	TRUE	0.00849445	8.5582e-06	TRUE	6.111e-06
rs13424530	A	G	CTCCAC	TTCCAC	0.197397	0.011	TRUE	FALSE	FALSE	chr2	108292945	0.176863	0.008145	NANS	TRUE	reported	4.05649e-06	Composite progression in parkinson's disease (Tan MMX et al.)	0.0428336	TRUE	reported	0.00764989	21.2225	FALSE	0.00765541	5.15887e-05	TRUE	4.71153e-05
rs17367669	T	G	T	G	0.233637	0.0054	FALSE	FALSE	FALSE	chr5	122191027	0.618076	0.010831	NANS	TRUE	reported	3.30496e-06	Composite progression in parkinson's disease (Tan MMX et al.)	0.0502349	TRUE	reported	0.0077903	21.6151	TRUE	0.00779591	7.03266e-06	TRUE	1.43069e-05
rs17554587	C	G	C	G	0.241553	0.0023	FALSE	TRUE	TRUE	chr15	45744252	0.838168	0.011261	NANS	TRUE	reported	3.10605e-06	Composite progression in parkinson's disease (Tan MMX et al.)	0.0517944	TRUE	reported	0.0078329	21.7342	FALSE	0.00783854	1.17945e-06	TRUE	9.39682e-06
rs224750	T	C	T	C	-0.214118	0.0006	FALSE	FALSE	FALSE	chr10	33942102	0.939783	0.007943	NANS	TRUE	reported	1.08548e-06	Composite progression in parkinson's disease (Tan MMX et al.)	0.0439174	TRUE	reported	0.00855422	23.753	TRUE	0.00856038	1.61452e-07	TRUE	3.03893e-06
rs429358	C	T	C	T	0.349423	-0.0104	FALSE	FALSE	FALSE	chr19	44908684	0.333328	0.01075	NANS	TRUE	reported	1.17312e-08	Composite progression in parkinson's disease (Tan MMX et al.)	0.0612637	TRUE	reported	0.0116702	32.5073	TRUE	0.0116785	2.64638e-05	TRUE	1.76874e-07
rs62343939	T	C	T	C	0.42749	-0.0158	FALSE	FALSE	FALSE	chr5	4699328	0.377849	0.017917	NANS	TRUE	reported	3.25268e-06	Composite progression in parkinson's disease (Tan MMX et al.)	0.0918508	TRUE	reported	0.00780123	21.6457	TRUE	0.00780685	2.19875e-05	TRUE	2.24109e-05
rs79987229	T	A	T	A	0.851851	0.0492	FALSE	TRUE	TRUE	chr6	119112570	0.126809	0.032224	NANS	TRUE	reported	2.57262e-06	Composite progression in parkinson's disease (Tan MMX et al.)	0.181157	TRUE	reported	0.00796203	22.0954	FALSE	0.00796777	6.59388e-05	TRUE	3.92082e-05
rs10513789	T	G	T	G	0.1596	-0.0196	FALSE	FALSE	FALSE	chr3	183042285	0.058335	0.010353	NANS	TRUE	reported	3.185e-13	The onset of parkinson's disease (Nalls MA et al.)	0.0219	TRUE	reported	0.00191415	53.1063	TRUE	0.00191429	0.000101353	TRUE	2.65612e-05
rs10756905	T	C	T	C	0.1011	-0.0121	FALSE	FALSE	FALSE	chr9	17726890	0.182371	0.009074	NANS	TRUE	reported	2.456e-07	The onset of parkinson's disease (Nalls MA et al.)	0.0196	TRUE	reported	0.000959849	26.6047	TRUE	0.000959919	5.02837e-05	TRUE	0.00289675
rs10766301	T	C	T	C	0.0907	-0.0041	FALSE	FALSE	FALSE	chr11	16195867	0.611701	0.008076	NANS	TRUE	reported	2.205e-06	The onset of parkinson's disease (Nalls MA et al.)	0.0192	TRUE	reported	0.000805179	22.3142	TRUE	0.000805237	7.28762e-06	TRUE	0.00137028
rs10847864	T	G	T	C	0.1274	-0.1296	TRUE	FALSE	FALSE	chr12	122842051	0.45255	0.172531	NANS	TRUE	reported	9.812e-13	The onset of parkinson's disease (Nalls MA et al.)	0.0179	TRUE	reported	0.00182587	50.6526	FALSE	0.001826	1.59567e-05	TRUE	1.36177e-06
rs111972941	A	G	A	G	-0.2482	0.0045	FALSE	FALSE	FALSE	chr1	4763649	0.814085	0.019136	NANS	TRUE	reported	1.375e-06	The onset of parkinson's disease (Nalls MA et al.)	0.0514	TRUE	reported	0.000841282	23.3156	TRUE	0.000841343	1.56395e-06	TRUE	0.000540697
rs112413063	T	C	T	C	0.1813	0.0192	FALSE	FALSE	FALSE	chr2	28907721	0.248333	0.016632	NANS	TRUE	reported	4.618e-06	The onset of parkinson's disease (Nalls MA et al.)	0.0396	TRUE	reported	0.000756322	20.9592	TRUE	0.000756376	3.76864e-05	TRUE	0.00774327
rs114797774	T	C	GTTCTAACCAGGGACAAA	GTTCTAACCAGGGACAAG	0.3901	0.0115	TRUE	FALSE	FALSE	chr1	161498623	0.60144	0.022017	NANS	TRUE	reported	9.426e-07	The onset of parkinson's disease (Nalls MA et al.)	0.0796	TRUE	reported	0.000866521	24.0157	FALSE	0.000866584	7.7179e-06	TRUE	0.000890406
rs12929797	T	C	T	C	0.082	0.0011	FALSE	FALSE	FALSE	chr16	52599032	0.889648	0.007928	NANS	TRUE	reported	1.32e-06	The onset of parkinson's disease (Nalls MA et al.)	0.017	TRUE	reported	0.000839451	23.2648	TRUE	0.000839511	5.44419e-07	TRUE	0.000431975
rs12934900	A	T	A	T	-0.1215	-0.0058	FALSE	TRUE	TRUE	chr16	30912281	0.489395	0.00839	NANS	TRUE	reported	4.331e-11	The onset of parkinson's disease (Nalls MA et al.)	0.0184	TRUE	reported	0.00157204	43.5999	FALSE	0.00157215	1.35138e-05	TRUE	7.2699e-06
rs142660239	T	G	T	G	-0.3772	0.0239	FALSE	FALSE	FALSE	chr1	152311266	0.485294	0.03425	NANS	TRUE	reported	1.283e-06	The onset of parkinson's disease (Nalls MA et al.)	0.0779	TRUE	reported	0.000845923	23.4443	TRUE	0.000845984	1.37699e-05	TRUE	0.00156054
rs144814361	T	C	T	C	0.4411	-0.0121	FALSE	FALSE	FALSE	chr10	119651405	0.662214	0.027698	NANS	TRUE	reported	9.065e-11	The onset of parkinson's disease (Nalls MA et al.)	0.068	TRUE	reported	0.00151714	42.0751	TRUE	0.00151725	5.39464e-06	TRUE	4.93593e-06
rs145217940	A	T	A	T	0.4186	-0.0171	FALSE	TRUE	TRUE	chr18	71954209	0.655386	0.038316	NANS	TRUE	reported	8.909e-07	The onset of parkinson's disease (Nalls MA et al.)	0.0852	TRUE	reported	0.000870905	24.1373	FALSE	0.000870968	5.63319e-06	TRUE	0.000717211
rs182621729	T	C	T	C	0.3083	0.0099	FALSE	FALSE	FALSE	chr7	152720764	0.739419	0.029763	NANS	TRUE	reported	1.113e-06	The onset of parkinson's disease (Nalls MA et al.)	0.0633	TRUE	reported	0.00085585	23.7196	TRUE	0.000855912	3.12792e-06	TRUE	0.000611072
rs2208485	A	G	A	G	-0.0936	0.0108	FALSE	FALSE	FALSE	chr9	17599214	0.184339	0.008136	NANS	TRUE	reported	2.652e-07	The onset of parkinson's disease (Nalls MA et al.)	0.0182	TRUE	reported	0.000954167	26.4471	TRUE	0.000954236	4.98273e-05	TRUE	0.00296765
rs2248244	A	G	A	G	0.1001	0.0123	FALSE	FALSE	FALSE	chr21	37480059	0.175361	0.009076	NANS	TRUE	reported	2.005e-06	The onset of parkinson's disease (Nalls MA et al.)	0.0211	TRUE	reported	0.000812046	22.5046	TRUE	0.000812104	5.19161e-05	TRUE	0.00794194
rs2295547	A	C	GTAATG	GTAATT	0.0894	0.0065	TRUE	FALSE	FALSE	chr20	3191595	0.464027	0.008877	NANS	TRUE	reported	8.768e-07	The onset of parkinson's disease (Nalls MA et al.)	0.0182	TRUE	reported	0.000870531	24.1269	FALSE	0.000870593	1.51562e-05	TRUE	0.00140751
rs28370649	A	G	A	G	-0.2836	0.0357	FALSE	FALSE	FALSE	chr12	40005347	0.316873	0.035668	NANS	TRUE	reported	2.203e-07	The onset of parkinson's disease (Nalls MA et al.)	0.0547	TRUE	reported	0.00096972	26.8786	TRUE	0.00096979	2.83393e-05	TRUE	0.00128929
rs2949760	A	G	A	G	0.0915	-0.0098	FALSE	FALSE	FALSE	chr7	143513859	0.255541	0.008619	NANS	TRUE	reported	1.998e-06	The onset of parkinson's disease (Nalls MA et al.)	0.0193	TRUE	reported	0.000810971	22.4748	TRUE	0.000811029	3.6549e-05	TRUE	0.00516365
rs329647	C	G	C	G	-0.1133	0.0086	FALSE	TRUE	TRUE	chr11	133894771	0.326858	0.008771	NANS	TRUE	reported	1.944e-10	The onset of parkinson's disease (Nalls MA et al.)	0.0178	TRUE	reported	0.00146088	40.5124	FALSE	0.00146099	2.73456e-05	TRUE	3.98074e-05
rs34311866	T	C	T	C	-0.2272	0.005	FALSE	FALSE	FALSE	chr4	958159	0.620037	0.010085	NANS	TRUE	reported	7.974e-23	The onset of parkinson's disease (Nalls MA et al.)	0.0231	TRUE	reported	0.00348103	96.73	TRUE	0.00348128	6.96856e-06	TRUE	2.08911e-12
rs34679758	A	G	A	G	0.1275	-0.0257	FALSE	FALSE	FALSE	chr16	71961528	0.045537	0.012852	NANS	TRUE	reported	8.715e-07	The onset of parkinson's disease (Nalls MA et al.)	0.0259	TRUE	reported	0.000874321	24.232	TRUE	0.000874384	0.000113029	TRUE	0.0182131
rs35265698	C	G	C	G	0.2	0	FALSE	TRUE	TRUE	chr6	32593557	0.996327	0.009365	NANS	TRUE	reported	3.927e-11	The onset of parkinson's disease (Nalls MA et al.)	0.0303	TRUE	reported	0.0015708	43.5656	FALSE	0.00157092	0	TRUE	7.65113e-07
rs356203	T	C	T	C	-0.2398	0.0064	FALSE	FALSE	FALSE	chr4	89744890	0.446484	0.008407	NANS	TRUE	reported	3.007e-41	The onset of parkinson's disease (Nalls MA et al.)	0.0178	TRUE	reported	0.00651106	181.479	TRUE	0.00651152	1.63976e-05	TRUE	1.04906e-21
rs35749011	A	G	A	G	0.7508	0.0653	FALSE	FALSE	FALSE	chr1	155162560	0.107795	0.040605	NANS	TRUE	reported	5.022e-30	The onset of parkinson's disease (Nalls MA et al.)	0.0659	TRUE	reported	0.00466527	129.792	TRUE	0.00466561	7.31285e-05	TRUE	8.67637e-14
rs41286192	A	G	A	G	-0.3164	-0.02	FALSE	FALSE	FALSE	chr6	132797077	0.389561	0.023245	NANS	TRUE	reported	2.298e-06	The onset of parkinson's disease (Nalls MA et al.)	0.067	TRUE	reported	0.000804644	22.2993	TRUE	0.000804702	2.09329e-05	TRUE	0.00301824
rs4488803	A	G	A	G	-0.1136	0.0037	FALSE	FALSE	FALSE	chr3	58232625	0.65531	0.008289	NANS	TRUE	reported	1.076e-08	The onset of parkinson's disease (Nalls MA et al.)	0.0199	TRUE	reported	0.00117536	32.5851	TRUE	0.00117544	5.63567e-06	TRUE	6.94597e-05
rs4566208	A	G	A	G	0.0957	-0.0045	FALSE	FALSE	FALSE	chr17	16107606	0.581973	0.008174	NANS	TRUE	reported	3.884e-08	The onset of parkinson's disease (Nalls MA et al.)	0.0174	TRUE	reported	0.00109114	30.2478	TRUE	0.00109122	8.57213e-06	TRUE	0.000174691
rs4588066	A	G	A	G	0.1046	-0.0107	FALSE	FALSE	FALSE	chr18	43092999	0.207487	0.008489	NANS	TRUE	reported	4.453e-09	The onset of parkinson's disease (Nalls MA et al.)	0.0178	TRUE	reported	0.00124541	34.5296	TRUE	0.0012455	4.49464e-05	TRUE	0.000365325
rs4613239	C	G	C	G	-0.1784	-0.0267	FALSE	TRUE	TRUE	chr2	168263099	0.027449	0.012108	NANS	TRUE	reported	6.215e-13	The onset of parkinson's disease (Nalls MA et al.)	0.0248	TRUE	reported	0.00186511	51.7434	FALSE	0.00186525	0.00013754	TRUE	8.72557e-05
rs4698412	A	G	A	G	0.1258	0.0095	FALSE	FALSE	FALSE	chr4	15735725	0.242044	0.00812	NANS	TRUE	reported	7.049e-14	The onset of parkinson's disease (Nalls MA et al.)	0.0168	TRUE	reported	0.00202066	56.0675	TRUE	0.00202081	3.87074e-05	TRUE	1.36262e-06
rs4774417	A	G	A	G	0.1052	0.0095	FALSE	FALSE	FALSE	chr15	61701503	0.280014	0.008794	NANS	TRUE	reported	4.626e-08	The onset of parkinson's disease (Nalls MA et al.)	0.0192	TRUE	reported	0.0010829	30.0191	TRUE	0.00108298	3.29951e-05	TRUE	0.000707227
rs4810686	T	C	T	C	0.0949	0.0076	FALSE	FALSE	FALSE	chr20	47780100	0.345834	0.008062	NANS	TRUE	reported	3.697e-07	The onset of parkinson's disease (Nalls MA et al.)	0.0187	TRUE	reported	0.000929128	25.7524	TRUE	0.000929195	2.51237e-05	TRUE	0.00149635
rs4836108	A	G	A	G	0.1094	-0.0029	FALSE	FALSE	FALSE	chr5	124674568	0.719442	0.008073	NANS	TRUE	reported	1.198e-06	The onset of parkinson's disease (Nalls MA et al.)	0.0225	TRUE	reported	0.000852961	23.6395	TRUE	0.000853022	3.64994e-06	TRUE	0.000667911
rs4851487	T	C	T	C	0.0808	0.0181	FALSE	FALSE	FALSE	chr2	101686516	0.029377	0.008309	NANS	TRUE	reported	3.249e-06	The onset of parkinson's disease (Nalls MA et al.)	0.0174	TRUE	reported	0.000778066	21.5622	TRUE	0.000778122	0.000134158	TRUE	0.0419853
rs58879558	T	C	T	C	0.2383	-0.0191	FALSE	FALSE	FALSE	chr17	46018101	0.065114	0.010355	NANS	TRUE	reported	1.363e-21	The onset of parkinson's disease (Nalls MA et al.)	0.025	TRUE	reported	0.00327021	90.8525	TRUE	0.00327044	9.62083e-05	TRUE	3.38114e-09
rs61835654	T	C	T	C	-0.1032	-0.012	FALSE	FALSE	FALSE	chr1	226795629	0.246756	0.01036	NANS	TRUE	reported	1.853e-06	The onset of parkinson's disease (Nalls MA et al.)	0.0216	TRUE	reported	0.000823615	22.8255	TRUE	0.000823674	3.79458e-05	TRUE	0.00495874
rs620490	T	G	T	G	0.1174	-0.0124	FALSE	FALSE	FALSE	chr8	16840070	0.185601	0.009368	NANS	TRUE	reported	6.456e-10	The onset of parkinson's disease (Nalls MA et al.)	0.019	TRUE	reported	0.00137677	38.1766	TRUE	0.00137687	4.9537e-05	TRUE	0.000177398
rs6715875	T	C	T	C	-0.2902	-0.0226	FALSE	FALSE	FALSE	chr2	181434952	0.285204	0.021147	NANS	TRUE	reported	1.246e-06	The onset of parkinson's disease (Nalls MA et al.)	0.0599	TRUE	reported	0.000846844	23.4698	TRUE	0.000846905	3.23057e-05	TRUE	0.00351027
rs6741007	T	G	T	G	0.1233	0.0091	FALSE	FALSE	FALSE	chr2	134779549	0.305146	0.008874	NANS	TRUE	reported	2.087e-12	The onset of parkinson's disease (Nalls MA et al.)	0.0175	TRUE	reported	0.00178938	49.6385	TRUE	0.00178951	2.97133e-05	TRUE	4.30104e-06
rs6808178	T	C	T	C	0.0864	0.0047	FALSE	FALSE	FALSE	chr3	28664199	0.569745	0.008268	NANS	TRUE	reported	7.199e-07	The onset of parkinson's disease (Nalls MA et al.)	0.0174	TRUE	reported	0.000889554	24.6546	TRUE	0.000889619	9.14271e-06	TRUE	0.000835332
rs73032517	A	G	A	G	-0.2706	-0.0135	FALSE	FALSE	FALSE	chr3	18158110	0.449421	0.017848	NANS	TRUE	reported	1.267e-06	The onset of parkinson's disease (Nalls MA et al.)	0.0558	TRUE	reported	0.000848494	23.5156	TRUE	0.000848555	1.61764e-05	TRUE	0.00174804
rs75505347	T	C	T	C	0.3917	-0.019	FALSE	FALSE	FALSE	chr12	40491747	0.484444	0.027175	NANS	TRUE	reported	6.117e-09	The onset of parkinson's disease (Nalls MA et al.)	0.0674	TRUE	reported	0.00121811	33.7719	TRUE	0.0012182	1.38288e-05	TRUE	0.000101275
rs75646569	T	G	T	G	-0.1916	-0.0038	FALSE	FALSE	FALSE	chr5	61049597	0.769766	0.012983	NANS	TRUE	reported	5.618e-13	The onset of parkinson's disease (Nalls MA et al.)	0.0266	TRUE	reported	0.00187001	51.8796	TRUE	0.00187015	2.4232e-06	TRUE	2.01249e-07
rs7695720	A	C	A	C	0.1255	0.0063	FALSE	FALSE	FALSE	chr4	76262147	0.538313	0.010238	NANS	TRUE	reported	1.528e-09	The onset of parkinson's disease (Nalls MA et al.)	0.0208	TRUE	reported	0.00131287	36.4023	TRUE	0.00131296	1.07104e-05	TRUE	3.96661e-05
rs7818035	A	G	A	G	-0.693	0.0077	FALSE	FALSE	FALSE	chr8	11470727	0.880925	0.051403	NANS	TRUE	reported	1.244e-06	The onset of parkinson's disease (Nalls MA et al.)	0.1429	TRUE	reported	0.000848522	23.5164	TRUE	0.000848584	6.34355e-07	TRUE	0.000412164
rs79436216	A	G	A	G	-0.2816	0.012	FALSE	FALSE	FALSE	chr12	63869748	0.621387	0.024297	NANS	TRUE	reported	3.022e-06	The onset of parkinson's disease (Nalls MA et al.)	0.0603	TRUE	reported	0.000786899	21.8072	TRUE	0.000786955	6.89732e-06	TRUE	0.00152677
rs8080714	T	C	T	C	0.1016	0.0011	FALSE	FALSE	FALSE	chr17	68276036	0.892752	0.008159	NANS	TRUE	reported	1.029e-06	The onset of parkinson's disease (Nalls MA et al.)	0.0208	TRUE	reported	0.000860829	23.8577	TRUE	0.000860891	5.13999e-07	TRUE	0.000359561
rs823106	C	G	C	G	-0.1492	0.009	FALSE	TRUE	TRUE	chr1	205687325	0.51463	0.013811	NANS	TRUE	reported	4.1e-10	The onset of parkinson's disease (Nalls MA et al.)	0.0239	TRUE	reported	0.00140527	38.9682	FALSE	0.00140538	1.20049e-05	TRUE	2.21148e-05
rs847685	C	G	C	G	-0.1483	-0.0107	FALSE	TRUE	TRUE	chr17	50123470	0.312205	0.010588	NANS	TRUE	reported	3.983e-07	The onset of parkinson's disease (Nalls MA et al.)	0.0293	TRUE	reported	0.00092422	25.6163	FALSE	0.000924287	2.88795e-05	TRUE	0.00180793
rs858295	A	G	A	G	0.1039	-0.0042	FALSE	FALSE	FALSE	chr7	23205950	0.621355	0.008503	NANS	TRUE	reported	3.831e-09	The onset of parkinson's disease (Nalls MA et al.)	0.0176	TRUE	reported	0.00125687	34.8477	TRUE	0.00125696	6.89808e-06	TRUE	4.26085e-05
rs9840232	T	C	T	C	0.1157	0.0027	FALSE	FALSE	FALSE	chr3	151334574	0.791813	0.010229	NANS	TRUE	reported	6.565e-07	The onset of parkinson's disease (Nalls MA et al.)	0.0233	TRUE	reported	0.000889607	24.6561	TRUE	0.000889672	1.97115e-06	TRUE	0.000395916
rs9845968	A	G	A	G	-0.0842	0.0084	FALSE	FALSE	FALSE	chr3	46489654	0.301661	0.008133	NANS	TRUE	reported	1.416e-06	The onset of parkinson's disease (Nalls MA et al.)	0.0175	TRUE	reported	0.000835248	23.1482	TRUE	0.000835308	3.01823e-05	TRUE	0.00352677
rs113730632	G	A	G	A	0.41094	-0.0139	FALSE	FALSE	FALSE	chr3	23951314	0.360421	0.015199	ALKBH3	TRUE	reported	1.648e-06	Cognitive progression in parkinson's disease (Tan MMX et al.)	0.0857483	TRUE	reported	0.00817053	22.9506	TRUE	0.00817634	2.36538e-05	TRUE	1.30146e-05
rs143371462	G	A	G	A	-0.636032	0.0102	FALSE	FALSE	FALSE	chr12	20812884	0.757953	0.033099	ALKBH3	TRUE	reported	6.75934e-07	Cognitive progression in parkinson's disease (Tan MMX et al.)	0.128022	TRUE	reported	0.00877542	24.6648	TRUE	0.00878167	2.68122e-06	TRUE	2.69841e-06
rs17092224	C	G	C	G	-0.26771	0.0067	FALSE	TRUE	TRUE	chr11	107127349	0.634557	0.014096	ALKBH3	TRUE	reported	3.85251e-06	Cognitive progression in parkinson's disease (Tan MMX et al.)	0.0579561	TRUE	reported	0.00759499	21.3216	FALSE	0.0076004	6.39005e-06	TRUE	1.61461e-05
rs2956605	A	C	A	C	-0.171526	-0.009	FALSE	FALSE	FALSE	chr8	74970819	0.288948	0.008487	ALKBH3	TRUE	reported	3.70084e-06	Cognitive progression in parkinson's disease (Tan MMX et al.)	0.0370666	TRUE	reported	0.00762217	21.3985	TRUE	0.0076276	3.1808e-05	TRUE	3.15069e-05
rs34105455	G	A	G	A	-0.24632	0.0109	FALSE	FALSE	FALSE	chr11	8882396	0.405309	0.013098	ALKBH3	TRUE	reported	3.64359e-06	Cognitive progression in parkinson's disease (Tan MMX et al.)	0.0531924	TRUE	reported	0.00763273	21.4283	TRUE	0.00763817	1.95783e-05	TRUE	2.36604e-05
rs429358	C	T	C	T	-0.381391	-0.0184	FALSE	FALSE	FALSE	chr19	44908684	0.093671	0.010976	ALKBH3	TRUE	reported	2.52773e-13	Cognitive progression in parkinson's disease (Tan MMX et al.)	0.0521209	TRUE	reported	0.0188435	53.5064	TRUE	0.0188568	7.94561e-05	TRUE	5.07508e-11
rs5755468	C	T	C	T	-0.170503	-0.0015	FALSE	FALSE	FALSE	chr22	34970241	0.858537	0.008416	ALKBH3	TRUE	reported	4.15675e-06	Cognitive progression in parkinson's disease (Tan MMX et al.)	0.0370386	TRUE	reported	0.00754351	21.176	TRUE	0.00754889	8.98275e-07	TRUE	1.19984e-05
rs6488987	C	T	C	T	0.178	0.0025	FALSE	FALSE	FALSE	chr12	125083207	0.768862	0.008507	ALKBH3	TRUE	reported	1.65091e-06	Cognitive progression in parkinson's disease (Tan MMX et al.)	0.037145	TRUE	reported	0.00816929	22.9471	TRUE	0.0081751	2.44114e-06	TRUE	5.97331e-06
rs17367669	T	G	T	G	0.205568	0.0006	FALSE	FALSE	FALSE	chr5	122191027	0.957545	0.011271	ALKBH3	TRUE	reported	1.86399e-06	Motor progression in parkinson's disease (Tan MMX et al.)	0.0431173	TRUE	reported	0.007918	22.7145	TRUE	0.00792352	8.0177e-08	TRUE	4.99016e-06
rs6741991	G	A	CACACATACAC	TACACATACAC	0.197311	-0.0121	TRUE	FALSE	FALSE	chr2	23493673	0.20964	0.009645	ALKBH3	TRUE	reported	2.91008e-06	Motor progression in parkinson's disease (Tan MMX et al.)	0.0421869	TRUE	reported	0.00762227	21.8596	FALSE	0.00762759	4.45001e-05	TRUE	3.31415e-05
rs72767442	A	T	A	T	-0.175821	-0.0103	FALSE	TRUE	TRUE	chr15	94320087	0.222344	0.00844	ALKBH3	TRUE	reported	1.6886e-06	Motor progression in parkinson's disease (Tan MMX et al.)	0.0367249	TRUE	reported	0.00798361	22.9042	FALSE	0.00798917	4.21267e-05	TRUE	1.99238e-05
rs7870456	T	C	T	C	0.208959	0.0049	FALSE	FALSE	FALSE	chr9	8454921	0.606588	0.009515	ALKBH3	TRUE	reported	1.52574e-06	Motor progression in parkinson's disease (Tan MMX et al.)	0.0434622	TRUE	reported	0.00805097	23.099	TRUE	0.00805658	7.49721e-06	TRUE	7.53946e-06
rs10253857	T	C	T	C	-0.234446	-0.0037	FALSE	FALSE	FALSE	chr7	17673826	0.731588	0.010787	ALKBH3	TRUE	reported	3.86158e-06	Composite progression in parkinson's disease (Tan MMX et al.)	0.0507602	TRUE	reported	0.00768365	21.3169	TRUE	0.00768919	3.32699e-06	TRUE	1.36058e-05
rs11634227	C	T	C	T	-0.208777	-0.0121	FALSE	FALSE	FALSE	chr15	94318611	0.147532	0.008355	ALKBH3	TRUE	reported	1.19479e-06	Composite progression in parkinson's disease (Tan MMX et al.)	0.0429892	TRUE	reported	0.00848834	23.5685	TRUE	0.00849445	5.93234e-05	TRUE	1.85939e-05
rs13424530	A	G	CTCCAC	TTCCAC	0.197397	0.0145	TRUE	FALSE	FALSE	chr2	108292945	0.080564	0.008298	ALKBH3	TRUE	reported	4.05649e-06	Composite progression in parkinson's disease (Tan MMX et al.)	0.0428336	TRUE	reported	0.00764989	21.2225	FALSE	0.00765541	8.63625e-05	TRUE	7.40639e-05
rs17367669	T	G	T	G	0.233637	0.0006	FALSE	FALSE	FALSE	chr5	122191027	0.957545	0.011271	ALKBH3	TRUE	reported	3.30496e-06	Composite progression in parkinson's disease (Tan MMX et al.)	0.0502349	TRUE	reported	0.0077903	21.6151	TRUE	0.00779591	8.0177e-08	TRUE	8.24241e-06
rs17554587	C	G	C	G	0.241553	0.0108	FALSE	TRUE	TRUE	chr15	45744252	0.345617	0.011451	ALKBH3	TRUE	reported	3.10605e-06	Composite progression in parkinson's disease (Tan MMX et al.)	0.0517944	TRUE	reported	0.0078329	21.7342	FALSE	0.00783854	2.51494e-05	TRUE	2.31544e-05
rs224750	T	C	T	C	-0.214118	-0.0014	FALSE	FALSE	FALSE	chr10	33942102	0.874663	0.008875	ALKBH3	TRUE	reported	1.08548e-06	Composite progression in parkinson's disease (Tan MMX et al.)	0.0439174	TRUE	reported	0.00855422	23.753	TRUE	0.00856038	7.0409e-07	TRUE	3.3831e-06
rs429358	C	T	C	T	0.349423	-0.0184	FALSE	FALSE	FALSE	chr19	44908684	0.093671	0.010976	ALKBH3	TRUE	reported	1.17312e-08	Composite progression in parkinson's disease (Tan MMX et al.)	0.0612637	TRUE	reported	0.0116702	32.5073	TRUE	0.0116785	7.94561e-05	TRUE	4.86279e-07
rs62343939	T	C	T	C	0.42749	0.0083	FALSE	FALSE	FALSE	chr5	4699328	0.652548	0.018435	ALKBH3	TRUE	reported	3.25268e-06	Composite progression in parkinson's disease (Tan MMX et al.)	0.0918508	TRUE	reported	0.00780123	21.6457	TRUE	0.00780685	5.73151e-06	TRUE	1.32837e-05
rs79987229	T	A	T	A	0.851851	0.0444	FALSE	TRUE	TRUE	chr6	119112570	0.176853	0.032877	ALKBH3	TRUE	reported	2.57262e-06	Composite progression in parkinson's disease (Tan MMX et al.)	0.181157	TRUE	reported	0.00796203	22.0954	FALSE	0.00796777	5.1589e-05	TRUE	3.1897e-05
rs10513789	T	G	T	G	0.1596	-0.0068	FALSE	FALSE	FALSE	chr3	183042285	0.517668	0.010511	ALKBH3	TRUE	reported	3.185e-13	The onset of parkinson's disease (Nalls MA et al.)	0.0219	TRUE	reported	0.00191415	53.1063	TRUE	0.00191429	1.18365e-05	TRUE	4.98293e-07
rs10756905	T	C	T	C	0.1011	-0.0079	FALSE	FALSE	FALSE	chr9	17726890	0.393634	0.009261	ALKBH3	TRUE	reported	2.456e-07	The onset of parkinson's disease (Nalls MA et al.)	0.0196	TRUE	reported	0.000959849	26.6047	TRUE	0.000959919	2.05781e-05	TRUE	0.000977697
rs10766301	T	C	T	C	0.0907	-0.0054	FALSE	FALSE	FALSE	chr11	16195867	0.513391	0.008262	ALKBH3	TRUE	reported	2.205e-06	The onset of parkinson's disease (Nalls MA et al.)	0.0192	TRUE	reported	0.000805179	22.3142	TRUE	0.000805237	1.20789e-05	TRUE	0.0019083
rs10847864	T	G	T	C	0.1274	-0.0564	TRUE	FALSE	FALSE	chr12	122842051	0.748617	0.175995	ALKBH3	TRUE	reported	9.812e-13	The onset of parkinson's disease (Nalls MA et al.)	0.0179	TRUE	reported	0.00182587	50.6526	FALSE	0.001826	2.90423e-06	TRUE	3.12174e-07
rs111972941	A	G	A	G	-0.2482	0.0117	FALSE	FALSE	FALSE	chr1	4763649	0.54502	0.019331	ALKBH3	TRUE	reported	1.375e-06	The onset of parkinson's disease (Nalls MA et al.)	0.0514	TRUE	reported	0.000841282	23.3156	TRUE	0.000841343	1.036e-05	TRUE	0.0013068
rs112413063	T	C	T	C	0.1813	0.0336	FALSE	FALSE	FALSE	chr2	28907721	0.047908	0.016985	ALKBH3	TRUE	reported	4.618e-06	The onset of parkinson's disease (Nalls MA et al.)	0.0396	TRUE	reported	0.000756322	20.9592	TRUE	0.000756376	0.000110659	TRUE	0.0342478
rs114797774	T	C	GTTCTAACCAGGGACAAA	GTTCTAACCAGGGACAAG	0.3901	0.0347	TRUE	FALSE	FALSE	chr1	161498623	0.120312	0.022337	ALKBH3	TRUE	reported	9.426e-07	The onset of parkinson's disease (Nalls MA et al.)	0.0796	TRUE	reported	0.000866521	24.0157	FALSE	0.000866584	6.82657e-05	TRUE	0.0082991
rs12929797	T	C	T	C	0.082	0.001	FALSE	FALSE	FALSE	chr16	52599032	0.901534	0.008083	ALKBH3	TRUE	reported	1.32e-06	The onset of parkinson's disease (Nalls MA et al.)	0.017	TRUE	reported	0.000839451	23.2648	TRUE	0.000839511	4.32843e-07	TRUE	0.000416033
rs12934900	A	T	A	T	-0.1215	-0.0012	FALSE	TRUE	TRUE	chr16	30912281	0.884673	0.008273	ALKBH3	TRUE	reported	4.331e-11	The onset of parkinson's disease (Nalls MA et al.)	0.0184	TRUE	reported	0.00157204	43.5999	FALSE	0.00157215	5.94959e-07	TRUE	1.24952e-06
rs142660239	T	G	T	G	-0.3772	0.0488	FALSE	FALSE	FALSE	chr1	152311266	0.163685	0.035038	ALKBH3	TRUE	reported	1.283e-06	The onset of parkinson's disease (Nalls MA et al.)	0.0779	TRUE	reported	0.000845923	23.4443	TRUE	0.000845984	5.4853e-05	TRUE	0.00687899
rs144814361	T	C	T	C	0.4411	-0.0196	FALSE	FALSE	FALSE	chr10	119651405	0.488163	0.028273	ALKBH3	TRUE	reported	9.065e-11	The onset of parkinson's disease (Nalls MA et al.)	0.068	TRUE	reported	0.00151714	42.0751	TRUE	0.00151725	1.35848e-05	TRUE	1.0945e-05
rs145217940	A	T	A	T	0.4186	-0.0056	FALSE	TRUE	TRUE	chr18	71954209	0.886212	0.039134	ALKBH3	TRUE	reported	8.909e-07	The onset of parkinson's disease (Nalls MA et al.)	0.0852	TRUE	reported	0.000870905	24.1373	FALSE	0.000870968	5.79151e-07	TRUE	0.000338576
rs182621729	T	C	T	C	0.3083	0.0095	FALSE	FALSE	FALSE	chr7	152720764	0.753794	0.030289	ALKBH3	TRUE	reported	1.113e-06	The onset of parkinson's disease (Nalls MA et al.)	0.0633	TRUE	reported	0.00085585	23.7196	TRUE	0.000855912	2.7811e-06	TRUE	0.000583371
rs2208485	A	G	A	G	-0.0936	0.0095	FALSE	FALSE	FALSE	chr9	17599214	0.255377	0.008352	ALKBH3	TRUE	reported	2.652e-07	The onset of parkinson's disease (Nalls MA et al.)	0.0182	TRUE	reported	0.000954167	26.4471	TRUE	0.000954236	3.65859e-05	TRUE	0.00195513
rs2248244	A	G	A	G	0.1001	0.0102	FALSE	FALSE	FALSE	chr21	37480059	0.270077	0.009248	ALKBH3	TRUE	reported	2.005e-06	The onset of parkinson's disease (Nalls MA et al.)	0.0211	TRUE	reported	0.000812046	22.5046	TRUE	0.000812104	3.43869e-05	TRUE	0.00477711
rs2295547	A	C	GTAATG	GTAATT	0.0894	0.0038	TRUE	FALSE	FALSE	chr20	3191595	0.676525	0.009108	ALKBH3	TRUE	reported	8.768e-07	The onset of parkinson's disease (Nalls MA et al.)	0.0182	TRUE	reported	0.000870531	24.1269	FALSE	0.000870593	4.92065e-06	TRUE	0.000669338
rs28370649	A	G	A	G	-0.2836	0.0606	FALSE	FALSE	FALSE	chr12	40005347	0.095748	0.036378	ALKBH3	TRUE	reported	2.203e-07	The onset of parkinson's disease (Nalls MA et al.)	0.0547	TRUE	reported	0.00096972	26.8786	TRUE	0.00096979	7.84976e-05	TRUE	0.00547507
rs2949760	A	G	A	G	0.0915	-0.0126	FALSE	FALSE	FALSE	chr7	143513859	0.151867	0.008793	ALKBH3	TRUE	reported	1.998e-06	The onset of parkinson's disease (Nalls MA et al.)	0.0193	TRUE	reported	0.000810971	22.4748	TRUE	0.000811029	5.8049e-05	TRUE	0.00930747
rs329647	C	G	C	G	-0.1133	0	FALSE	TRUE	TRUE	chr11	133894771	1	0.007685	ALKBH3	TRUE	reported	1.944e-10	The onset of parkinson's disease (Nalls MA et al.)	0.0178	TRUE	reported	0.00146088	40.5124	FALSE	0.00146099	0	TRUE	1.94146e-06
rs34311866	T	C	T	C	-0.2272	0.0026	FALSE	FALSE	FALSE	chr4	958159	0.801739	0.010355	ALKBH3	TRUE	reported	7.974e-23	The onset of parkinson's disease (Nalls MA et al.)	0.0231	TRUE	reported	0.00348103	96.73	TRUE	0.00348128	1.78732e-06	TRUE	6.4471e-13
rs34679758	A	G	A	G	0.1275	-0.0357	FALSE	FALSE	FALSE	chr16	71961528	0.006374	0.013087	ALKBH3	TRUE	reported	8.715e-07	The onset of parkinson's disease (Nalls MA et al.)	0.0259	TRUE	reported	0.000874321	24.232	TRUE	0.000874384	0.00021032	TRUE	0.0602765
rs35265698	C	G	C	G	0.2	-0.0117	FALSE	TRUE	TRUE	chr6	32593557	0.27966	0.010822	ALKBH3	TRUE	reported	3.927e-11	The onset of parkinson's disease (Nalls MA et al.)	0.0303	TRUE	reported	0.0015708	43.5656	FALSE	0.00157092	3.29826e-05	TRUE	2.35737e-05
rs356203	T	C	T	C	-0.2398	-0.0027	FALSE	FALSE	FALSE	chr4	89744890	0.75555	0.008672	ALKBH3	TRUE	reported	3.007e-41	The onset of parkinson's disease (Nalls MA et al.)	0.0178	TRUE	reported	0.00651106	181.479	TRUE	0.00651152	2.74282e-06	TRUE	5.60768e-23
rs35749011	A	G	A	G	0.7508	0.077	FALSE	FALSE	FALSE	chr1	155162560	0.062959	0.041409	ALKBH3	TRUE	reported	5.022e-30	The onset of parkinson's disease (Nalls MA et al.)	0.0659	TRUE	reported	0.00466527	129.792	TRUE	0.00466561	9.77688e-05	TRUE	3.02919e-13
rs41286192	A	G	A	G	-0.3164	-0.0098	FALSE	FALSE	FALSE	chr6	132797077	0.677542	0.023568	ALKBH3	TRUE	reported	2.298e-06	The onset of parkinson's disease (Nalls MA et al.)	0.067	TRUE	reported	0.000804644	22.2993	TRUE	0.000804702	4.88926e-06	TRUE	0.00111221
rs4488803	A	G	A	G	-0.1136	0.0043	FALSE	FALSE	FALSE	chr3	58232625	0.610281	0.008437	ALKBH3	TRUE	reported	1.076e-08	The onset of parkinson's disease (Nalls MA et al.)	0.0199	TRUE	reported	0.00117536	32.5851	TRUE	0.00117544	7.34694e-06	TRUE	8.2786e-05
rs4566208	A	G	A	G	0.0957	-0.0177	FALSE	FALSE	FALSE	chr17	16107606	0.031645	0.008237	ALKBH3	TRUE	reported	3.884e-08	The onset of parkinson's disease (Nalls MA et al.)	0.0174	TRUE	reported	0.00109114	30.2478	TRUE	0.00109122	0.000130584	TRUE	0.00706314
rs4588066	A	G	A	G	0.1046	-0.0027	FALSE	FALSE	FALSE	chr18	43092999	0.756343	0.008702	ALKBH3	TRUE	reported	4.453e-09	The onset of parkinson's disease (Nalls MA et al.)	0.0178	TRUE	reported	0.00124541	34.5296	TRUE	0.0012455	2.72363e-06	TRUE	2.74451e-05
rs4613239	C	G	C	G	-0.1784	-0.0306	FALSE	TRUE	TRUE	chr2	168263099	0.013038	0.012325	ALKBH3	TRUE	reported	6.215e-13	The onset of parkinson's disease (Nalls MA et al.)	0.0248	TRUE	reported	0.00186511	51.7434	FALSE	0.00186525	0.000174343	TRUE	0.000184331
rs4698412	A	G	A	G	0.1258	-0.0005	FALSE	FALSE	FALSE	chr4	15735725	0.955117	0.008884	ALKBH3	TRUE	reported	7.049e-14	The onset of parkinson's disease (Nalls MA et al.)	0.0168	TRUE	reported	0.00202066	56.0675	TRUE	0.00202081	8.95774e-08	TRUE	2.5707e-08
rs4774417	A	G	A	G	0.1052	-0.0031	FALSE	FALSE	FALSE	chr15	61701503	0.72919	0.008954	ALKBH3	TRUE	reported	4.626e-08	The onset of parkinson's disease (Nalls MA et al.)	0.0192	TRUE	reported	0.0010829	30.0191	TRUE	0.00108298	3.38904e-06	TRUE	0.000107419
rs4810686	T	C	T	C	0.0949	0.0115	FALSE	FALSE	FALSE	chr20	47780100	0.160267	0.00819	ALKBH3	TRUE	reported	3.697e-07	The onset of parkinson's disease (Nalls MA et al.)	0.0187	TRUE	reported	0.000929128	25.7524	TRUE	0.000929195	5.57386e-05	TRUE	0.0041097
rs4836108	A	G	A	G	0.1094	-0.0048	FALSE	FALSE	FALSE	chr5	124674568	0.56362	0.008312	ALKBH3	TRUE	reported	1.198e-06	The onset of parkinson's disease (Nalls MA et al.)	0.0225	TRUE	reported	0.000852961	23.6395	TRUE	0.000853022	9.43254e-06	TRUE	0.00112288
rs4851487	T	C	T	C	0.0808	0.0098	FALSE	FALSE	FALSE	chr2	101686516	0.24557	0.00844	ALKBH3	TRUE	reported	3.249e-06	The onset of parkinson's disease (Nalls MA et al.)	0.0174	TRUE	reported	0.000778066	21.5622	TRUE	0.000778122	3.8121e-05	TRUE	0.00677473
rs58879558	T	C	T	C	0.2383	-0.0297	FALSE	FALSE	FALSE	chr17	46018101	0.005096	0.010604	ALKBH3	TRUE	reported	1.363e-21	The onset of parkinson's disease (Nalls MA et al.)	0.025	TRUE	reported	0.00327021	90.8525	TRUE	0.00327044	0.000221802	TRUE	1.30433e-07
rs61835654	T	C	T	C	-0.1032	-0.0059	FALSE	FALSE	FALSE	chr1	226795629	0.575637	0.01054	ALKBH3	TRUE	reported	1.853e-06	The onset of parkinson's disease (Nalls MA et al.)	0.0216	TRUE	reported	0.000823615	22.8255	TRUE	0.000823674	8.86249e-06	TRUE	0.00134428
rs620490	T	G	T	G	0.1174	-0.0062	FALSE	FALSE	FALSE	chr8	16840070	0.515257	0.009529	ALKBH3	TRUE	reported	6.456e-10	The onset of parkinson's disease (Nalls MA et al.)	0.019	TRUE	reported	0.00137677	38.1766	TRUE	0.00137687	1.19698e-05	TRUE	2.72663e-05
rs6715875	T	C	T	C	-0.2902	-0.0187	FALSE	FALSE	FALSE	chr2	181434952	0.38459	0.021507	ALKBH3	TRUE	reported	1.246e-06	The onset of parkinson's disease (Nalls MA et al.)	0.0599	TRUE	reported	0.000846844	23.4698	TRUE	0.000846905	2.1384e-05	TRUE	0.00227969
rs6741007	T	G	T	G	0.1233	0.008	FALSE	FALSE	FALSE	chr2	134779549	0.379654	0.009106	ALKBH3	TRUE	reported	2.087e-12	The onset of parkinson's disease (Nalls MA et al.)	0.0175	TRUE	reported	0.00178938	49.6385	TRUE	0.00178951	2.18089e-05	TRUE	2.6841e-06
rs6808178	T	C	T	C	0.0864	0.0008	FALSE	FALSE	FALSE	chr3	28664199	0.92453	0.008445	ALKBH3	TRUE	reported	7.199e-07	The onset of parkinson's disease (Nalls MA et al.)	0.0174	TRUE	reported	0.000889554	24.6546	TRUE	0.000889619	2.53901e-07	TRUE	0.000257392
rs73032517	A	G	A	G	-0.2706	-0.0147	FALSE	FALSE	FALSE	chr3	18158110	0.421589	0.018291	ALKBH3	TRUE	reported	1.267e-06	The onset of parkinson's disease (Nalls MA et al.)	0.0558	TRUE	reported	0.000848494	23.5156	TRUE	0.000848555	1.82622e-05	TRUE	0.00194391
rs75505347	T	C	T	C	0.3917	-0.0369	FALSE	FALSE	FALSE	chr12	40491747	0.18289	0.027705	ALKBH3	TRUE	reported	6.117e-09	The onset of parkinson's disease (Nalls MA et al.)	0.0674	TRUE	reported	0.00121811	33.7719	TRUE	0.0012182	5.01808e-05	TRUE	0.000523985
rs75646569	T	G	T	G	-0.1916	0.0022	FALSE	FALSE	FALSE	chr5	61049597	0.868228	0.01326	ALKBH3	TRUE	reported	5.618e-13	The onset of parkinson's disease (Nalls MA et al.)	0.0266	TRUE	reported	0.00187001	51.8796	TRUE	0.00187015	7.78631e-07	TRUE	1.27641e-07
rs7695720	A	C	A	C	0.1255	0.0154	FALSE	FALSE	FALSE	chr4	76262147	0.137286	0.010364	ALKBH3	TRUE	reported	1.528e-09	The onset of parkinson's disease (Nalls MA et al.)	0.0208	TRUE	reported	0.00131287	36.4023	TRUE	0.00131296	6.24483e-05	TRUE	0.000411681
rs7818035	A	G	A	G	-0.693	-0.0087	FALSE	FALSE	FALSE	chr8	11470727	0.869086	0.052785	ALKBH3	TRUE	reported	1.244e-06	The onset of parkinson's disease (Nalls MA et al.)	0.1429	TRUE	reported	0.000848522	23.5164	TRUE	0.000848584	7.67972e-07	TRUE	0.000427956
rs79436216	A	G	A	G	-0.2816	-0.0053	FALSE	FALSE	FALSE	chr12	63869748	0.830438	0.02475	ALKBH3	TRUE	reported	3.022e-06	The onset of parkinson's disease (Nalls MA et al.)	0.0603	TRUE	reported	0.000786899	21.8072	TRUE	0.000786955	1.29666e-06	TRUE	0.000793859
rs8080714	T	C	T	C	0.1016	-0.0025	FALSE	FALSE	FALSE	chr17	68276036	0.773461	0.008685	ALKBH3	TRUE	reported	1.029e-06	The onset of parkinson's disease (Nalls MA et al.)	0.0208	TRUE	reported	0.000860829	23.8577	TRUE	0.000860891	2.3431e-06	TRUE	0.000526887
rs823106	C	G	C	G	-0.1492	0.0072	FALSE	TRUE	TRUE	chr1	205687325	0.6091	0.01408	ALKBH3	TRUE	reported	4.1e-10	The onset of parkinson's disease (Nalls MA et al.)	0.0239	TRUE	reported	0.00140527	38.9682	FALSE	0.00140538	7.39239e-06	TRUE	1.45526e-05
rs847685	C	G	C	G	-0.1483	-0.0084	FALSE	TRUE	TRUE	chr17	50123470	0.437127	0.01081	ALKBH3	TRUE	reported	3.983e-07	The onset of parkinson's disease (Nalls MA et al.)	0.0293	TRUE	reported	0.00092422	25.6163	FALSE	0.000924287	1.70751e-05	TRUE	0.00105721
rs858295	A	G	A	G	0.1039	-0.0084	FALSE	FALSE	FALSE	chr7	23205950	0.325394	0.008542	ALKBH3	TRUE	reported	3.831e-09	The onset of parkinson's disease (Nalls MA et al.)	0.0176	TRUE	reported	0.00125687	34.8477	TRUE	0.00125696	2.73404e-05	TRUE	0.000164206
rs9840232	T	C	T	C	0.1157	-0.0031	FALSE	FALSE	FALSE	chr3	151334574	0.766049	0.010419	ALKBH3	TRUE	reported	6.565e-07	The onset of parkinson's disease (Nalls MA et al.)	0.0233	TRUE	reported	0.000889607	24.6561	TRUE	0.000889672	2.50455e-06	TRUE	0.000430674
rs9845968	A	G	A	G	-0.0842	0.0128	FALSE	FALSE	FALSE	chr3	46489654	0.120785	0.00825	ALKBH3	TRUE	reported	1.416e-06	The onset of parkinson's disease (Nalls MA et al.)	0.0175	TRUE	reported	0.000835248	23.1482	TRUE	0.000835308	6.81069e-05	TRUE	0.0100565
rs113730632	G	A	G	A	0.41094	-0.0353	FALSE	FALSE	FALSE	chr3	23951314	0.018006	0.014923	DNAJB4	TRUE	reported	1.648e-06	Cognitive progression in parkinson's disease (Tan MMX et al.)	0.0857483	TRUE	reported	0.00817053	22.9506	TRUE	0.00817634	0.000158227	TRUE	7.25351e-05
rs143371462	G	A	G	A	-0.636032	0.0252	FALSE	FALSE	FALSE	chr12	20812884	0.436129	0.03236	DNAJB4	TRUE	reported	6.75934e-07	Cognitive progression in parkinson's disease (Tan MMX et al.)	0.128022	TRUE	reported	0.00877542	24.6648	TRUE	0.00878167	1.71214e-05	TRUE	4.98348e-06
rs17092224	C	G	C	G	-0.26771	0.0079	FALSE	TRUE	TRUE	chr11	107127349	0.57043	0.013923	DNAJB4	TRUE	reported	3.85251e-06	Cognitive progression in parkinson's disease (Tan MMX et al.)	0.0579561	TRUE	reported	0.00759499	21.3216	FALSE	0.0076004	9.10613e-06	TRUE	1.80649e-05
rs2956605	A	C	A	C	-0.171526	-0.0181	FALSE	FALSE	FALSE	chr8	74970819	0.029995	0.00834	DNAJB4	TRUE	reported	3.70084e-06	Cognitive progression in parkinson's disease (Tan MMX et al.)	0.0370666	TRUE	reported	0.00762217	21.3985	TRUE	0.0076276	0.000133211	TRUE	0.00011228
rs34105455	G	A	G	A	-0.24632	0.0071	FALSE	FALSE	FALSE	chr11	8882396	0.57992	0.012827	DNAJB4	TRUE	reported	3.64359e-06	Cognitive progression in parkinson's disease (Tan MMX et al.)	0.0531924	TRUE	reported	0.00763273	21.4283	TRUE	0.00763817	8.6617e-06	TRUE	1.68884e-05
rs429358	C	T	C	T	-0.381391	-0.0128	FALSE	FALSE	FALSE	chr19	44908684	0.233859	0.010752	DNAJB4	TRUE	reported	2.52773e-13	Cognitive progression in parkinson's disease (Tan MMX et al.)	0.0521209	TRUE	reported	0.0188435	53.5064	TRUE	0.0188568	4.00717e-05	TRUE	2.08424e-11
rs5755468	C	T	C	T	-0.170503	-0.001	FALSE	FALSE	FALSE	chr22	34970241	0.9028	0.008188	DNAJB4	TRUE	reported	4.15675e-06	Cognitive progression in parkinson's disease (Tan MMX et al.)	0.0370386	TRUE	reported	0.00754351	21.176	TRUE	0.00754889	4.21777e-07	TRUE	1.11913e-05
rs6488987	C	T	C	T	0.178	0.0023	FALSE	FALSE	FALSE	chr12	125083207	0.783419	0.008368	DNAJB4	TRUE	reported	1.65091e-06	Cognitive progression in parkinson's disease (Tan MMX et al.)	0.037145	TRUE	reported	0.00816929	22.9471	TRUE	0.0081751	2.13539e-06	TRUE	5.8298e-06
rs17367669	T	G	T	G	0.205568	-0.0033	FALSE	FALSE	FALSE	chr5	122191027	0.759248	0.010768	DNAJB4	TRUE	reported	1.86399e-06	Motor progression in parkinson's disease (Tan MMX et al.)	0.0431173	TRUE	reported	0.007918	22.7145	TRUE	0.00792352	2.65723e-06	TRUE	6.92162e-06
rs6741991	G	A	CACACATACAC	TACACATACAC	0.197311	-0.0179	TRUE	FALSE	FALSE	chr2	23493673	0.059024	0.009481	DNAJB4	TRUE	reported	2.91008e-06	Motor progression in parkinson's disease (Tan MMX et al.)	0.0421869	TRUE	reported	0.00762227	21.8596	FALSE	0.00762759	0.000100779	TRUE	6.95292e-05
rs72767442	A	T	A	T	-0.175821	-0.0081	FALSE	TRUE	TRUE	chr15	94320087	0.323788	0.008209	DNAJB4	TRUE	reported	1.6886e-06	Motor progression in parkinson's disease (Tan MMX et al.)	0.0367249	TRUE	reported	0.00798361	22.9042	FALSE	0.00798917	2.754e-05	TRUE	1.49441e-05
rs7870456	T	C	T	C	0.208959	-0.0054	FALSE	FALSE	FALSE	chr9	8454921	0.566649	0.009424	DNAJB4	TRUE	reported	1.52574e-06	Motor progression in parkinson's disease (Tan MMX et al.)	0.0434622	TRUE	reported	0.00805097	23.099	TRUE	0.00805658	9.28199e-06	TRUE	8.11873e-06
rs10253857	T	C	T	C	-0.234446	-0.0021	FALSE	FALSE	FALSE	chr7	17673826	0.839591	0.010375	DNAJB4	TRUE	reported	3.86158e-06	Composite progression in parkinson's disease (Tan MMX et al.)	0.0507602	TRUE	reported	0.00768365	21.3169	TRUE	0.00768919	1.15854e-06	TRUE	1.14447e-05
rs11634227	C	T	C	T	-0.208777	-0.01	FALSE	FALSE	FALSE	chr15	94318611	0.222523	0.008198	DNAJB4	TRUE	reported	1.19479e-06	Composite progression in parkinson's disease (Tan MMX et al.)	0.0429892	TRUE	reported	0.00848834	23.5685	TRUE	0.00849445	4.20862e-05	TRUE	1.40855e-05
rs13424530	A	G	CTCCAC	TTCCAC	0.197397	0.0115	TRUE	FALSE	FALSE	chr2	108292945	0.157779	0.008141	DNAJB4	TRUE	reported	4.05649e-06	Composite progression in parkinson's disease (Tan MMX et al.)	0.0428336	TRUE	reported	0.00764989	21.2225	FALSE	0.00765541	5.64403e-05	TRUE	5.06059e-05
rs17367669	T	G	T	G	0.233637	-0.0033	FALSE	FALSE	FALSE	chr5	122191027	0.759248	0.010768	DNAJB4	TRUE	reported	3.30496e-06	Composite progression in parkinson's disease (Tan MMX et al.)	0.0502349	TRUE	reported	0.0077903	21.6151	TRUE	0.00779591	2.65723e-06	TRUE	1.12971e-05
rs17554587	C	G	C	G	0.241553	0.0106	FALSE	TRUE	TRUE	chr15	45744252	0.344731	0.011219	DNAJB4	TRUE	reported	3.10605e-06	Composite progression in parkinson's disease (Tan MMX et al.)	0.0517944	TRUE	reported	0.0078329	21.7342	FALSE	0.00783854	2.52389e-05	TRUE	2.32008e-05
rs224750	T	C	T	C	-0.214118	0.0031	FALSE	FALSE	FALSE	chr10	33942102	0.718449	0.008598	DNAJB4	TRUE	reported	1.08548e-06	Composite progression in parkinson's disease (Tan MMX et al.)	0.0439174	TRUE	reported	0.00855422	23.753	TRUE	0.00856038	3.6782e-06	TRUE	4.39933e-06
rs429358	C	T	C	T	0.349423	-0.0128	FALSE	FALSE	FALSE	chr19	44908684	0.233859	0.010752	DNAJB4	TRUE	reported	1.17312e-08	Composite progression in parkinson's disease (Tan MMX et al.)	0.0612637	TRUE	reported	0.0116702	32.5073	TRUE	0.0116785	4.00717e-05	TRUE	2.44057e-07
rs62343939	T	C	T	C	0.42749	-0.0092	FALSE	FALSE	FALSE	chr5	4699328	0.607118	0.017892	DNAJB4	TRUE	reported	3.25268e-06	Composite progression in parkinson's disease (Tan MMX et al.)	0.0918508	TRUE	reported	0.00780123	21.6457	TRUE	0.00780685	7.47578e-06	TRUE	1.4366e-05
rs79987229	T	A	T	A	0.851851	0.0516	FALSE	TRUE	TRUE	chr6	119112570	0.109343	0.032227	DNAJB4	TRUE	reported	2.57262e-06	Composite progression in parkinson's disease (Tan MMX et al.)	0.181157	TRUE	reported	0.00796203	22.0954	FALSE	0.00796777	7.25148e-05	TRUE	4.27444e-05
rs10513789	T	G	T	G	0.1596	-0.0233	FALSE	FALSE	FALSE	chr3	183042285	0.024384	0.010351	DNAJB4	TRUE	reported	3.185e-13	The onset of parkinson's disease (Nalls MA et al.)	0.0219	TRUE	reported	0.00191415	53.1063	TRUE	0.00191429	0.00014328	TRUE	7.37061e-05
rs10756905	T	C	T	C	0.1011	-0.0084	FALSE	FALSE	FALSE	chr9	17726890	0.35242	0.009033	DNAJB4	TRUE	reported	2.456e-07	The onset of parkinson's disease (Nalls MA et al.)	0.0196	TRUE	reported	0.000959849	26.6047	TRUE	0.000959919	2.44545e-05	TRUE	0.00117073
rs10766301	T	C	T	C	0.0907	-0.0028	FALSE	FALSE	FALSE	chr11	16195867	0.730573	0.008131	DNAJB4	TRUE	reported	2.205e-06	The onset of parkinson's disease (Nalls MA et al.)	0.0192	TRUE	reported	0.000805179	22.3142	TRUE	0.000805237	3.35306e-06	TRUE	0.000936087
rs10847864	T	G	T	C	0.1274	0.1816	TRUE	FALSE	FALSE	chr12	122842051	0.293204	0.172768	DNAJB4	TRUE	reported	9.812e-13	The onset of parkinson's disease (Nalls MA et al.)	0.0179	TRUE	reported	0.00182587	50.6526	FALSE	0.001826	3.1244e-05	TRUE	3.62593e-06
rs111972941	A	G	A	G	-0.2482	0.0026	FALSE	FALSE	FALSE	chr1	4763649	0.890236	0.01884	DNAJB4	TRUE	reported	1.375e-06	The onset of parkinson's disease (Nalls MA et al.)	0.0514	TRUE	reported	0.000841282	23.3156	TRUE	0.000841343	5.38623e-07	TRUE	0.000424884
rs112413063	T	C	T	C	0.1813	0.0176	FALSE	FALSE	FALSE	chr2	28907721	0.292007	0.016703	DNAJB4	TRUE	reported	4.618e-06	The onset of parkinson's disease (Nalls MA et al.)	0.0396	TRUE	reported	0.000756322	20.9592	TRUE	0.000756376	3.13986e-05	TRUE	0.00633736
rs114797774	T	C	GTTCTAACCAGGGACAAA	GTTCTAACCAGGGACAAG	0.3901	0.0285	TRUE	FALSE	FALSE	chr1	161498623	0.194656	0.021975	DNAJB4	TRUE	reported	9.426e-07	The onset of parkinson's disease (Nalls MA et al.)	0.0796	TRUE	reported	0.000866521	24.0157	FALSE	0.000866584	4.75811e-05	TRUE	0.00495913
rs12929797	T	C	T	C	0.082	0.0062	FALSE	FALSE	FALSE	chr16	52599032	0.449678	0.008202	DNAJB4	TRUE	reported	1.32e-06	The onset of parkinson's disease (Nalls MA et al.)	0.017	TRUE	reported	0.000839451	23.2648	TRUE	0.000839511	1.61589e-05	TRUE	0.00186614
rs12934900	A	T	A	T	-0.1215	-0.0094	FALSE	TRUE	TRUE	chr16	30912281	0.264281	0.00842	DNAJB4	TRUE	reported	4.331e-11	The onset of parkinson's disease (Nalls MA et al.)	0.0184	TRUE	reported	0.00157204	43.5999	FALSE	0.00157215	3.52425e-05	TRUE	2.62317e-05
rs142660239	T	G	T	G	-0.3772	0.0223	FALSE	FALSE	FALSE	chr1	152311266	0.517793	0.03448	DNAJB4	TRUE	reported	1.283e-06	The onset of parkinson's disease (Nalls MA et al.)	0.0779	TRUE	reported	0.000845923	23.4443	TRUE	0.000845984	1.18286e-05	TRUE	0.00138856
rs144814361	T	C	T	C	0.4411	-0.0209	FALSE	FALSE	FALSE	chr10	119651405	0.449331	0.027626	DNAJB4	TRUE	reported	9.065e-11	The onset of parkinson's disease (Nalls MA et al.)	0.068	TRUE	reported	0.00151714	42.0751	TRUE	0.00151725	1.61786e-05	TRUE	1.32661e-05
rs145217940	A	T	A	T	0.4186	-0.0293	FALSE	TRUE	TRUE	chr18	71954209	0.445698	0.038421	DNAJB4	TRUE	reported	8.909e-07	The onset of parkinson's disease (Nalls MA et al.)	0.0852	TRUE	reported	0.000870905	24.1373	FALSE	0.000870968	1.64481e-05	TRUE	0.00150723
rs182621729	T	C	T	C	0.3083	0.0017	FALSE	FALSE	FALSE	chr7	152720764	0.954987	0.030118	DNAJB4	TRUE	reported	1.113e-06	The onset of parkinson's disease (Nalls MA et al.)	0.0633	TRUE	reported	0.00085585	23.7196	TRUE	0.000855912	9.00712e-08	TRUE	0.000306598
rs2208485	A	G	A	G	-0.0936	0.0064	FALSE	FALSE	FALSE	chr9	17599214	0.434564	0.00819	DNAJB4	TRUE	reported	2.652e-07	The onset of parkinson's disease (Nalls MA et al.)	0.0182	TRUE	reported	0.000954167	26.4471	TRUE	0.000954236	1.72682e-05	TRUE	0.000859501
rs2248244	A	G	A	G	0.1001	0.0128	FALSE	FALSE	FALSE	chr21	37480059	0.16043	0.009119	DNAJB4	TRUE	reported	2.005e-06	The onset of parkinson's disease (Nalls MA et al.)	0.0211	TRUE	reported	0.000812046	22.5046	TRUE	0.000812104	5.56935e-05	TRUE	0.00873048
rs2295547	A	C	GTAATG	GTAATT	0.0894	0.0064	TRUE	FALSE	FALSE	chr20	3191595	0.468293	0.008824	DNAJB4	TRUE	reported	8.768e-07	The onset of parkinson's disease (Nalls MA et al.)	0.0182	TRUE	reported	0.000870531	24.1269	FALSE	0.000870593	1.48705e-05	TRUE	0.00138528
rs28370649	A	G	A	G	-0.2836	0.0511	FALSE	FALSE	FALSE	chr12	40005347	0.152044	0.035676	DNAJB4	TRUE	reported	2.203e-07	The onset of parkinson's disease (Nalls MA et al.)	0.0547	TRUE	reported	0.00096972	26.8786	TRUE	0.00096979	5.80346e-05	TRUE	0.00336332
rs2949760	A	G	A	G	0.0915	-0.0111	FALSE	FALSE	FALSE	chr7	143513859	0.196747	0.008599	DNAJB4	TRUE	reported	1.998e-06	The onset of parkinson's disease (Nalls MA et al.)	0.0193	TRUE	reported	0.000810971	22.4748	TRUE	0.000811029	4.71067e-05	TRUE	0.00704489
rs329647	C	G	C	G	-0.1133	0.0061	FALSE	TRUE	TRUE	chr11	133894771	0.490474	0.008846	DNAJB4	TRUE	reported	1.944e-10	The onset of parkinson's disease (Nalls MA et al.)	0.0178	TRUE	reported	0.00146088	40.5124	FALSE	0.00146099	1.35257e-05	TRUE	1.69491e-05
rs34311866	T	C	T	C	-0.2272	0.0035	FALSE	FALSE	FALSE	chr4	958159	0.724722	0.009939	DNAJB4	TRUE	reported	7.974e-23	The onset of parkinson's disease (Nalls MA et al.)	0.0231	TRUE	reported	0.00348103	96.73	TRUE	0.00348128	3.51566e-06	TRUE	1.051e-12
rs34679758	A	G	A	G	0.1275	-0.0283	FALSE	FALSE	FALSE	chr16	71961528	0.027688	0.012854	DNAJB4	TRUE	reported	8.715e-07	The onset of parkinson's disease (Nalls MA et al.)	0.0259	TRUE	reported	0.000874321	24.232	TRUE	0.000874384	0.00013701	TRUE	0.0259178
rs35265698	C	G	C	G	0.2	-0.0138	FALSE	TRUE	TRUE	chr6	32593557	0.194144	0.010628	DNAJB4	TRUE	reported	3.927e-11	The onset of parkinson's disease (Nalls MA et al.)	0.0303	TRUE	reported	0.0015708	43.5656	FALSE	0.00157092	4.75749e-05	TRUE	4.42465e-05
rs356203	T	C	T	C	-0.2398	-0.0024	FALSE	FALSE	FALSE	chr4	89744890	0.773591	0.008343	DNAJB4	TRUE	reported	3.007e-41	The onset of parkinson's disease (Nalls MA et al.)	0.0178	TRUE	reported	0.00651106	181.479	TRUE	0.00651152	2.34146e-06	TRUE	4.79484e-23
rs35749011	A	G	A	G	0.7508	0.0715	FALSE	FALSE	FALSE	chr1	155162560	0.079473	0.04077	DNAJB4	TRUE	reported	5.022e-30	The onset of parkinson's disease (Nalls MA et al.)	0.0659	TRUE	reported	0.00466527	129.792	TRUE	0.00466561	8.69649e-05	TRUE	1.79588e-13
rs41286192	A	G	A	G	-0.3164	-0.0012	FALSE	FALSE	FALSE	chr6	132797077	0.957944	0.022756	DNAJB4	TRUE	reported	2.298e-06	The onset of parkinson's disease (Nalls MA et al.)	0.067	TRUE	reported	0.000804644	22.2993	TRUE	0.000804702	7.86338e-08	TRUE	0.00046335
rs4488803	A	G	A	G	-0.1136	0.004	FALSE	FALSE	FALSE	chr3	58232625	0.627034	0.008232	DNAJB4	TRUE	reported	1.076e-08	The onset of parkinson's disease (Nalls MA et al.)	0.0199	TRUE	reported	0.00117536	32.5851	TRUE	0.00117544	6.67814e-06	TRUE	7.75238e-05
rs4566208	A	G	A	G	0.0957	-0.004	FALSE	FALSE	FALSE	chr17	16107606	0.6224	0.008123	DNAJB4	TRUE	reported	3.884e-08	The onset of parkinson's disease (Nalls MA et al.)	0.0174	TRUE	reported	0.00109114	30.2478	TRUE	0.00109122	6.85837e-06	TRUE	0.000149705
rs4588066	A	G	A	G	0.1046	-0.0133	FALSE	FALSE	FALSE	chr18	43092999	0.115989	0.008461	DNAJB4	TRUE	reported	4.453e-09	The onset of parkinson's disease (Nalls MA et al.)	0.0178	TRUE	reported	0.00124541	34.5296	TRUE	0.0012455	6.99019e-05	TRUE	0.000786451
rs4613239	C	G	C	G	-0.1784	-0.0271	FALSE	TRUE	TRUE	chr2	168263099	0.025121	0.012101	DNAJB4	TRUE	reported	6.215e-13	The onset of parkinson's disease (Nalls MA et al.)	0.0248	TRUE	reported	0.00186511	51.7434	FALSE	0.00186525	0.000141855	TRUE	9.5878e-05
rs4698412	A	G	A	G	0.1258	-0.0049	FALSE	FALSE	FALSE	chr4	15735725	0.545667	0.008109	DNAJB4	TRUE	reported	7.049e-14	The onset of parkinson's disease (Nalls MA et al.)	0.0168	TRUE	reported	0.00202066	56.0675	TRUE	0.00202081	1.03259e-05	TRUE	1.93718e-07
rs4774417	A	G	A	G	0.1052	0.0032	FALSE	FALSE	FALSE	chr15	61701503	0.718607	0.008881	DNAJB4	TRUE	reported	4.626e-08	The onset of parkinson's disease (Nalls MA et al.)	0.0192	TRUE	reported	0.0010829	30.0191	TRUE	0.00108298	3.67083e-06	TRUE	0.000111616
rs4810686	T	C	T	C	0.0949	0.0025	FALSE	FALSE	FALSE	chr20	47780100	0.75553	0.008029	DNAJB4	TRUE	reported	3.697e-07	The onset of parkinson's disease (Nalls MA et al.)	0.0187	TRUE	reported	0.000929128	25.7524	TRUE	0.000929195	2.741e-06	TRUE	0.000325979
rs4836108	A	G	A	G	0.1094	0.0002	FALSE	FALSE	FALSE	chr5	124674568	0.984437	0.010253	DNAJB4	TRUE	reported	1.198e-06	The onset of parkinson's disease (Nalls MA et al.)	0.0225	TRUE	reported	0.000852961	23.6395	TRUE	0.000853022	1.07627e-08	TRUE	0.000286109
rs4851487	T	C	T	C	0.0808	0.0051	FALSE	FALSE	FALSE	chr2	101686516	0.540043	0.008323	DNAJB4	TRUE	reported	3.249e-06	The onset of parkinson's disease (Nalls MA et al.)	0.0174	TRUE	reported	0.000778066	21.5622	TRUE	0.000778122	1.06167e-05	TRUE	0.00213267
rs58879558	T	C	T	C	0.2383	-0.0302	FALSE	FALSE	FALSE	chr17	46018101	0.003661	0.010392	DNAJB4	TRUE	reported	1.363e-21	The onset of parkinson's disease (Nalls MA et al.)	0.025	TRUE	reported	0.00327021	90.8525	TRUE	0.00327044	0.000238781	TRUE	1.90379e-07
rs61835654	T	C	T	C	-0.1032	-0.0088	FALSE	FALSE	FALSE	chr1	226795629	0.398775	0.010429	DNAJB4	TRUE	reported	1.853e-06	The onset of parkinson's disease (Nalls MA et al.)	0.0216	TRUE	reported	0.000823615	22.8255	TRUE	0.000823674	2.01376e-05	TRUE	0.00254344
rs620490	T	G	T	G	0.1174	-0.0017	FALSE	FALSE	FALSE	chr8	16840070	0.858322	0.009523	DNAJB4	TRUE	reported	6.456e-10	The onset of parkinson's disease (Nalls MA et al.)	0.019	TRUE	reported	0.00137677	38.1766	TRUE	0.00137687	9.01056e-07	TRUE	6.54307e-06
rs6715875	T	C	T	C	-0.2902	-0.0065	FALSE	FALSE	FALSE	chr2	181434952	0.758874	0.021175	DNAJB4	TRUE	reported	1.246e-06	The onset of parkinson's disease (Nalls MA et al.)	0.0599	TRUE	reported	0.000846844	23.4698	TRUE	0.000846905	2.66534e-06	TRUE	0.000617189
rs6741007	T	G	T	G	0.1233	0.0144	FALSE	FALSE	FALSE	chr2	134779549	0.107885	0.008956	DNAJB4	TRUE	reported	2.087e-12	The onset of parkinson's disease (Nalls MA et al.)	0.0175	TRUE	reported	0.00178938	49.6385	TRUE	0.00178951	7.3044e-05	TRUE	2.54886e-05
rs6808178	T	C	T	C	0.0864	0.0132	FALSE	FALSE	FALSE	chr3	28664199	0.108297	0.00822	DNAJB4	TRUE	reported	7.199e-07	The onset of parkinson's disease (Nalls MA et al.)	0.0174	TRUE	reported	0.000889554	24.6546	TRUE	0.000889619	7.29553e-05	TRUE	0.00797169
rs73032517	A	G	A	G	-0.2706	-0.0211	FALSE	FALSE	FALSE	chr3	18158110	0.237924	0.017878	DNAJB4	TRUE	reported	1.267e-06	The onset of parkinson's disease (Nalls MA et al.)	0.0558	TRUE	reported	0.000848494	23.5156	TRUE	0.000848555	3.93833e-05	TRUE	0.00438363
rs75505347	T	C	T	C	0.3917	-0.0376	FALSE	FALSE	FALSE	chr12	40491747	0.165871	0.027136	DNAJB4	TRUE	reported	6.117e-09	The onset of parkinson's disease (Nalls MA et al.)	0.0674	TRUE	reported	0.00121811	33.7719	TRUE	0.0012182	5.43104e-05	TRUE	0.000597866
rs75646569	T	G	T	G	-0.1916	-0.0068	FALSE	FALSE	FALSE	chr5	61049597	0.59733	0.012873	DNAJB4	TRUE	reported	5.618e-13	The onset of parkinson's disease (Nalls MA et al.)	0.0266	TRUE	reported	0.00187001	51.8796	TRUE	0.00187015	7.89275e-06	TRUE	4.6051e-07
rs7695720	A	C	A	C	0.1255	0.0071	FALSE	FALSE	FALSE	chr4	76262147	0.483044	0.010122	DNAJB4	TRUE	reported	1.528e-09	The onset of parkinson's disease (Nalls MA et al.)	0.0208	TRUE	reported	0.00131287	36.4023	TRUE	0.00131296	1.39168e-05	TRUE	5.07029e-05
rs7818035	A	G	A	G	-0.693	0.0474	FALSE	FALSE	FALSE	chr8	11470727	0.357568	0.051521	DNAJB4	TRUE	reported	1.244e-06	The onset of parkinson's disease (Nalls MA et al.)	0.1429	TRUE	reported	0.000848522	23.5164	TRUE	0.000848584	2.3928e-05	TRUE	0.00251274
rs79436216	A	G	A	G	-0.2816	0.0045	FALSE	FALSE	FALSE	chr12	63869748	0.853445	0.024361	DNAJB4	TRUE	reported	3.022e-06	The onset of parkinson's disease (Nalls MA et al.)	0.0603	TRUE	reported	0.000786899	21.8072	TRUE	0.000786955	9.64852e-07	TRUE	0.000739706
rs8080714	T	C	T	C	0.1016	0.0074	FALSE	FALSE	FALSE	chr17	68276036	0.386594	0.008547	DNAJB4	TRUE	reported	1.029e-06	The onset of parkinson's disease (Nalls MA et al.)	0.0208	TRUE	reported	0.000860829	23.8577	TRUE	0.000860891	2.11972e-05	TRUE	0.00204439
rs823106	C	G	C	G	-0.1492	0.0194	FALSE	TRUE	TRUE	chr1	205687325	0.162236	0.013881	DNAJB4	TRUE	reported	4.1e-10	The onset of parkinson's disease (Nalls MA et al.)	0.0239	TRUE	reported	0.00140527	38.9682	FALSE	0.00140538	5.52161e-05	TRUE	0.000178166
rs847685	C	G	C	G	-0.1483	-0.0198	FALSE	TRUE	TRUE	chr17	50123470	0.062	0.010609	DNAJB4	TRUE	reported	3.983e-07	The onset of parkinson's disease (Nalls MA et al.)	0.0293	TRUE	reported	0.00092422	25.6163	FALSE	0.000924287	9.84922e-05	TRUE	0.0106797
rs858295	A	G	A	G	0.1039	0.0016	FALSE	FALSE	FALSE	chr7	23205950	0.852903	0.008629	DNAJB4	TRUE	reported	3.831e-09	The onset of parkinson's disease (Nalls MA et al.)	0.0176	TRUE	reported	0.00125687	34.8477	TRUE	0.00125696	9.72066e-07	TRUE	1.7289e-05
rs9840232	T	C	T	C	0.1157	0.0034	FALSE	FALSE	FALSE	chr3	151334574	0.741263	0.010297	DNAJB4	TRUE	reported	6.565e-07	The onset of parkinson's disease (Nalls MA et al.)	0.0233	TRUE	reported	0.000889607	24.6561	TRUE	0.000889672	3.08457e-06	TRUE	0.000467198
rs9845968	A	G	A	G	-0.0842	0.0093	FALSE	FALSE	FALSE	chr3	46489654	0.250422	0.008092	DNAJB4	TRUE	reported	1.416e-06	The onset of parkinson's disease (Nalls MA et al.)	0.0175	TRUE	reported	0.000835248	23.1482	TRUE	0.000835308	3.7372e-05	TRUE	0.00450473
rs113730632	G	A	G	A	0.41094	0.0061	FALSE	FALSE	FALSE	chr3	23951314	0.66545	0.014107	MATN3	TRUE	reported	1.648e-06	Cognitive progression in parkinson's disease (Tan MMX et al.)	0.0857483	TRUE	reported	0.00817053	22.9506	TRUE	0.00817634	5.28811e-06	TRUE	7.11782e-06
rs143371462	G	A	G	A	-0.636032	0.0213	FALSE	FALSE	FALSE	chr12	20812884	0.486611	0.030616	MATN3	TRUE	reported	6.75934e-07	Cognitive progression in parkinson's disease (Tan MMX et al.)	0.128022	TRUE	reported	0.00877542	24.6648	TRUE	0.00878167	1.36653e-05	TRUE	4.47731e-06
rs17092224	C	G	C	G	-0.26771	0.0031	FALSE	TRUE	TRUE	chr11	107127349	0.815978	0.013321	MATN3	TRUE	reported	3.85251e-06	Cognitive progression in parkinson's disease (Tan MMX et al.)	0.0579561	TRUE	reported	0.00759499	21.3216	FALSE	0.0076004	1.53179e-06	TRUE	1.19775e-05
rs2956605	A	C	A	C	-0.171526	-0.0092	FALSE	FALSE	FALSE	chr8	74970819	0.241913	0.007862	MATN3	TRUE	reported	3.70084e-06	Cognitive progression in parkinson's disease (Tan MMX et al.)	0.0370666	TRUE	reported	0.00762217	21.3985	TRUE	0.0076276	3.87317e-05	TRUE	3.58624e-05
rs34105455	G	A	G	A	-0.24632	-0.0038	FALSE	FALSE	FALSE	chr11	8882396	0.751355	0.011993	MATN3	TRUE	reported	3.64359e-06	Cognitive progression in parkinson's disease (Tan MMX et al.)	0.0531924	TRUE	reported	0.00763273	21.4283	TRUE	0.00763817	2.83825e-06	TRUE	1.2629e-05
rs429358	C	T	C	T	-0.381391	0.004	FALSE	FALSE	FALSE	chr19	44908684	0.694654	0.01019	MATN3	TRUE	reported	2.52773e-13	Cognitive progression in parkinson's disease (Tan MMX et al.)	0.0521209	TRUE	reported	0.0188435	53.5064	TRUE	0.0188568	4.35696e-06	TRUE	4.6594e-12
rs5755468	C	T	C	T	-0.170503	0.0051	FALSE	FALSE	FALSE	chr22	34970241	0.516942	0.00787	MATN3	TRUE	reported	4.15675e-06	Cognitive progression in parkinson's disease (Tan MMX et al.)	0.0370386	TRUE	reported	0.00754351	21.176	TRUE	0.00754889	1.18747e-05	TRUE	2.13121e-05
rs6488987	C	T	C	T	0.178	-0.0028	FALSE	FALSE	FALSE	chr12	125083207	0.725138	0.007964	MATN3	TRUE	reported	1.65091e-06	Cognitive progression in parkinson's disease (Tan MMX et al.)	0.037145	TRUE	reported	0.00816929	22.9471	TRUE	0.0081751	3.49397e-06	TRUE	6.4297e-06
rs17367669	T	G	T	G	0.205568	0.0031	FALSE	FALSE	FALSE	chr5	122191027	0.758978	0.010104	MATN3	TRUE	reported	1.86399e-06	Motor progression in parkinson's disease (Tan MMX et al.)	0.0431173	TRUE	reported	0.007918	22.7145	TRUE	0.00792352	2.66322e-06	TRUE	6.92469e-06
rs6741991	G	A	CACACATACAC	TACACATACAC	0.197311	-0.0381	TRUE	FALSE	FALSE	chr2	23493673	8.353e-05	0.009685	MATN3	TRUE	reported	2.91008e-06	Motor progression in parkinson's disease (Tan MMX et al.)	0.0421869	TRUE	reported	0.00762227	21.8596	FALSE	0.00762759	0.000437396	TRUE	0.000626904
rs72767442	A	T	A	T	-0.175821	-0.0123	FALSE	TRUE	TRUE	chr15	94320087	0.114717	0.007798	MATN3	TRUE	reported	1.6886e-06	Motor progression in parkinson's disease (Tan MMX et al.)	0.0367249	TRUE	reported	0.00798361	22.9042	FALSE	0.00798917	7.03719e-05	TRUE	3.0684e-05
rs7870456	T	C	T	C	0.208959	0.0047	FALSE	FALSE	FALSE	chr9	8454921	0.592773	0.008788	MATN3	TRUE	reported	1.52574e-06	Motor progression in parkinson's disease (Tan MMX et al.)	0.0434622	TRUE	reported	0.00805097	23.099	TRUE	0.00805658	8.08612e-06	TRUE	7.73295e-06
rs10253857	T	C	T	C	-0.234446	-0.0022	FALSE	FALSE	FALSE	chr7	17673826	0.828969	0.010184	MATN3	TRUE	reported	3.86158e-06	Composite progression in parkinson's disease (Tan MMX et al.)	0.0507602	TRUE	reported	0.00768365	21.3169	TRUE	0.00768919	1.31965e-06	TRUE	1.16387e-05
rs11634227	C	T	C	T	-0.208777	-0.0105	FALSE	FALSE	FALSE	chr15	94318611	0.178479	0.007804	MATN3	TRUE	reported	1.19479e-06	Composite progression in parkinson's disease (Tan MMX et al.)	0.0429892	TRUE	reported	0.00848834	23.5685	TRUE	0.00849445	5.1203e-05	TRUE	1.64175e-05
rs13424530	A	G	CTCCAC	TTCCAC	0.197397	0.0043	TRUE	FALSE	FALSE	chr2	108292945	0.606251	0.008343	MATN3	TRUE	reported	4.05649e-06	Composite progression in parkinson's disease (Tan MMX et al.)	0.0428336	TRUE	reported	0.00764989	21.2225	FALSE	0.00765541	7.51386e-06	TRUE	1.75544e-05
rs17367669	T	G	T	G	0.233637	0.0031	FALSE	FALSE	FALSE	chr5	122191027	0.758978	0.010104	MATN3	TRUE	reported	3.30496e-06	Composite progression in parkinson's disease (Tan MMX et al.)	0.0502349	TRUE	reported	0.0077903	21.6151	TRUE	0.00779591	2.66322e-06	TRUE	1.1302e-05
rs17554587	C	G	C	G	0.241553	0.0125	FALSE	TRUE	TRUE	chr15	45744252	0.239232	0.010621	MATN3	TRUE	reported	3.10605e-06	Composite progression in parkinson's disease (Tan MMX et al.)	0.0517944	TRUE	reported	0.0078329	21.7342	FALSE	0.00783854	3.91606e-05	TRUE	3.05579e-05
rs224750	T	C	T	C	-0.214118	-0.0018	FALSE	FALSE	FALSE	chr10	33942102	0.823592	0.008074	MATN3	TRUE	reported	1.08548e-06	Composite progression in parkinson's disease (Tan MMX et al.)	0.0439174	TRUE	reported	0.00855422	23.753	TRUE	0.00856038	1.40629e-06	TRUE	3.6823e-06
rs429358	C	T	C	T	0.349423	0.004	FALSE	FALSE	FALSE	chr19	44908684	0.694654	0.01019	MATN3	TRUE	reported	1.17312e-08	Composite progression in parkinson's disease (Tan MMX et al.)	0.0612637	TRUE	reported	0.0116702	32.5073	TRUE	0.0116785	4.35696e-06	TRUE	7.59037e-08
rs62343939	T	C	T	C	0.42749	0.0051	FALSE	FALSE	FALSE	chr5	4699328	0.76514	0.017072	MATN3	TRUE	reported	3.25268e-06	Composite progression in parkinson's disease (Tan MMX et al.)	0.0918508	TRUE	reported	0.00780123	21.6457	TRUE	0.00780685	2.52332e-06	TRUE	1.10221e-05
rs79987229	T	A	T	A	0.851851	0.0085	FALSE	TRUE	TRUE	chr6	119112570	0.780237	0.030465	MATN3	TRUE	reported	2.57262e-06	Composite progression in parkinson's disease (Tan MMX et al.)	0.181157	TRUE	reported	0.00796203	22.0954	FALSE	0.00796777	2.20208e-06	TRUE	8.69013e-06
rs10513789	T	G	T	G	0.1596	0.0045	FALSE	FALSE	FALSE	chr3	183042285	0.647408	0.009839	MATN3	TRUE	reported	3.185e-13	The onset of parkinson's disease (Nalls MA et al.)	0.0219	TRUE	reported	0.00191415	53.1063	TRUE	0.00191429	5.9159e-06	TRUE	2.56896e-07
rs10756905	T	C	T	C	0.1011	-0.0128	FALSE	FALSE	FALSE	chr9	17726890	0.135339	0.008571	MATN3	TRUE	reported	2.456e-07	The onset of parkinson's disease (Nalls MA et al.)	0.0196	TRUE	reported	0.000959849	26.6047	TRUE	0.000959919	6.30674e-05	TRUE	0.00407228
rs10766301	T	C	T	C	0.0907	0.0024	FALSE	FALSE	FALSE	chr11	16195867	0.749485	0.007516	MATN3	TRUE	reported	2.205e-06	The onset of parkinson's disease (Nalls MA et al.)	0.0192	TRUE	reported	0.000805179	22.3142	TRUE	0.000805237	2.88311e-06	TRUE	0.000882101
rs10847864	T	G	T	C	0.1274	-0.0866	TRUE	FALSE	FALSE	chr12	122842051	0.59629	0.163475	MATN3	TRUE	reported	9.812e-13	The onset of parkinson's disease (Nalls MA et al.)	0.0179	TRUE	reported	0.00182587	50.6526	FALSE	0.001826	7.93606e-06	TRUE	6.4492e-07
rs111972941	A	G	A	G	-0.2482	0.0393	FALSE	FALSE	FALSE	chr1	4763649	0.029105	0.01801	MATN3	TRUE	reported	1.375e-06	The onset of parkinson's disease (Nalls MA et al.)	0.0514	TRUE	reported	0.000841282	23.3156	TRUE	0.000841343	0.000134648	TRUE	0.0300438
rs112413063	T	C	T	C	0.1813	-0.0002	FALSE	FALSE	FALSE	chr2	28907721	0.990344	0.016526	MATN3	TRUE	reported	4.618e-06	The onset of parkinson's disease (Nalls MA et al.)	0.0396	TRUE	reported	0.000756322	20.9592	TRUE	0.000756376	4.14202e-09	TRUE	0.000626075
rs114797774	T	C	GTTCTAACCAGGGACAAA	GTTCTAACCAGGGACAAG	0.3901	-0.0216	TRUE	FALSE	FALSE	chr1	161498623	0.298982	0.020797	MATN3	TRUE	reported	9.426e-07	The onset of parkinson's disease (Nalls MA et al.)	0.0796	TRUE	reported	0.000866521	24.0157	FALSE	0.000866584	3.05152e-05	TRUE	0.00287426
rs12929797	T	C	T	C	0.082	-0.0029	FALSE	FALSE	FALSE	chr16	52599032	0.713508	0.007899	MATN3	TRUE	reported	1.32e-06	The onset of parkinson's disease (Nalls MA et al.)	0.017	TRUE	reported	0.000839451	23.2648	TRUE	0.000839511	3.81176e-06	TRUE	0.000756093
rs12934900	A	T	A	T	-0.1215	-0.0068	FALSE	TRUE	TRUE	chr16	30912281	0.399057	0.008063	MATN3	TRUE	reported	4.331e-11	The onset of parkinson's disease (Nalls MA et al.)	0.0184	TRUE	reported	0.00157204	43.5999	FALSE	0.00157215	2.01125e-05	TRUE	1.16059e-05
rs142660239	T	G	T	G	-0.3772	-0.0189	FALSE	FALSE	FALSE	chr1	152311266	0.56107	0.032516	MATN3	TRUE	reported	1.283e-06	The onset of parkinson's disease (Nalls MA et al.)	0.0779	TRUE	reported	0.000845923	23.4443	TRUE	0.000845984	9.55407e-06	TRUE	0.00119352
rs144814361	T	C	T	C	0.4411	-0.0119	FALSE	FALSE	FALSE	chr10	119651405	0.649139	0.026156	MATN3	TRUE	reported	9.065e-11	The onset of parkinson's disease (Nalls MA et al.)	0.068	TRUE	reported	0.00151714	42.0751	TRUE	0.00151725	5.85113e-06	TRUE	5.22626e-06
rs145217940	A	T	A	T	0.4186	-0.0225	FALSE	TRUE	TRUE	chr18	71954209	0.535576	0.036319	MATN3	TRUE	reported	8.909e-07	The onset of parkinson's disease (Nalls MA et al.)	0.0852	TRUE	reported	0.000870905	24.1373	FALSE	0.000870968	1.08547e-05	TRUE	0.00108265
rs182621729	T	C	T	C	0.3083	-0.0537	FALSE	FALSE	FALSE	chr7	152720764	0.056587	0.028167	MATN3	TRUE	reported	1.113e-06	The onset of parkinson's disease (Nalls MA et al.)	0.0633	TRUE	reported	0.00085585	23.7196	TRUE	0.000855912	0.000102746	TRUE	0.0171359
rs2208485	A	G	A	G	-0.0936	-0.0026	FALSE	FALSE	FALSE	chr9	17599214	0.733342	0.007632	MATN3	TRUE	reported	2.652e-07	The onset of parkinson's disease (Nalls MA et al.)	0.0182	TRUE	reported	0.000954167	26.4471	TRUE	0.000954236	3.28195e-06	TRUE	0.000288986
rs2248244	A	G	A	G	0.1001	0.0004	FALSE	FALSE	FALSE	chr21	37480059	0.961795	0.008351	MATN3	TRUE	reported	2.005e-06	The onset of parkinson's disease (Nalls MA et al.)	0.0211	TRUE	reported	0.000812046	22.5046	TRUE	0.000812104	6.48555e-08	TRUE	0.00043028
rs2295547	A	C	GTAATG	GTAATT	0.0894	-0.0026	TRUE	FALSE	FALSE	chr20	3191595	0.751932	0.008225	MATN3	TRUE	reported	8.768e-07	The onset of parkinson's disease (Nalls MA et al.)	0.0182	TRUE	reported	0.000870531	24.1269	FALSE	0.000870593	2.82473e-06	TRUE	0.000522721
rs28370649	A	G	A	G	-0.2836	0.0441	FALSE	FALSE	FALSE	chr12	40005347	0.191606	0.033771	MATN3	TRUE	reported	2.203e-07	The onset of parkinson's disease (Nalls MA et al.)	0.0547	TRUE	reported	0.00096972	26.8786	TRUE	0.00096979	4.82382e-05	TRUE	0.00255927
rs2949760	A	G	A	G	0.0915	0.0043	FALSE	FALSE	FALSE	chr7	143513859	0.597231	0.008138	MATN3	TRUE	reported	1.998e-06	The onset of parkinson's disease (Nalls MA et al.)	0.0193	TRUE	reported	0.000810971	22.4748	TRUE	0.000811029	7.89316e-06	TRUE	0.00137453
rs329647	C	G	C	G	-0.1133	0.0076	FALSE	TRUE	TRUE	chr11	133894771	0.362035	0.008338	MATN3	TRUE	reported	1.944e-10	The onset of parkinson's disease (Nalls MA et al.)	0.0178	TRUE	reported	0.00146088	40.5124	FALSE	0.00146099	2.36316e-05	TRUE	3.26137e-05
rs34311866	T	C	T	C	-0.2272	0.0025	FALSE	FALSE	FALSE	chr4	958159	0.794682	0.009607	MATN3	TRUE	reported	7.974e-23	The onset of parkinson's disease (Nalls MA et al.)	0.0231	TRUE	reported	0.00348103	96.73	TRUE	0.00348128	1.91982e-06	TRUE	6.73968e-13
rs34679758	A	G	A	G	0.1275	-0.0053	FALSE	FALSE	FALSE	chr16	71961528	0.663541	0.012183	MATN3	TRUE	reported	8.715e-07	The onset of parkinson's disease (Nalls MA et al.)	0.0259	TRUE	reported	0.000874321	24.232	TRUE	0.000874384	5.35004e-06	TRUE	0.000678772
rs35265698	C	G	C	G	0.2	-0.0177	FALSE	TRUE	TRUE	chr6	32593557	0.078092	0.010046	MATN3	TRUE	reported	3.927e-11	The onset of parkinson's disease (Nalls MA et al.)	0.0303	TRUE	reported	0.0015708	43.5656	FALSE	0.00157092	8.75922e-05	TRUE	0.000158611
rs356203	T	C	T	C	-0.2398	-0.0037	FALSE	FALSE	FALSE	chr4	89744890	0.644698	0.008024	MATN3	TRUE	reported	3.007e-41	The onset of parkinson's disease (Nalls MA et al.)	0.0178	TRUE	reported	0.00651106	181.479	TRUE	0.00651152	6.01628e-06	TRUE	1.50126e-22
rs35749011	A	G	A	G	0.7508	-0.009	FALSE	FALSE	FALSE	chr1	155162560	0.815243	0.038516	MATN3	TRUE	reported	5.022e-30	The onset of parkinson's disease (Nalls MA et al.)	0.0659	TRUE	reported	0.00466527	129.792	TRUE	0.00466561	1.54402e-06	TRUE	5.73826e-17
rs41286192	A	G	A	G	-0.3164	-0.0233	FALSE	FALSE	FALSE	chr6	132797077	0.28901	0.021975	MATN3	TRUE	reported	2.298e-06	The onset of parkinson's disease (Nalls MA et al.)	0.067	TRUE	reported	0.000804644	22.2993	TRUE	0.000804702	3.17891e-05	TRUE	0.00460543
rs4488803	A	G	A	G	-0.1136	-0.0176	FALSE	FALSE	FALSE	chr3	58232625	0.023847	0.007789	MATN3	TRUE	reported	1.076e-08	The onset of parkinson's disease (Nalls MA et al.)	0.0199	TRUE	reported	0.00117536	32.5851	TRUE	0.00117544	0.000144394	TRUE	0.00549482
rs4566208	A	G	A	G	0.0957	0.0022	FALSE	FALSE	FALSE	chr17	16107606	0.773791	0.007654	MATN3	TRUE	reported	3.884e-08	The onset of parkinson's disease (Nalls MA et al.)	0.0174	TRUE	reported	0.00109114	30.2478	TRUE	0.00109122	2.33671e-06	TRUE	8.58639e-05
rs4588066	A	G	A	G	0.1046	0.0075	FALSE	FALSE	FALSE	chr18	43092999	0.352295	0.008063	MATN3	TRUE	reported	4.453e-09	The onset of parkinson's disease (Nalls MA et al.)	0.0178	TRUE	reported	0.00124541	34.5296	TRUE	0.0012455	2.44781e-05	TRUE	0.000155049
rs4613239	C	G	C	G	-0.1784	-0.0191	FALSE	TRUE	TRUE	chr2	168263099	0.121882	0.012347	MATN3	TRUE	reported	6.215e-13	The onset of parkinson's disease (Nalls MA et al.)	0.0248	TRUE	reported	0.00186511	51.7434	FALSE	0.00186525	6.76901e-05	TRUE	1.30206e-05
rs4698412	A	G	A	G	0.1258	-0.0135	FALSE	FALSE	FALSE	chr4	15735725	0.080625	0.007727	MATN3	TRUE	reported	7.049e-14	The onset of parkinson's disease (Nalls MA et al.)	0.0168	TRUE	reported	0.00202066	56.0675	TRUE	0.00202081	8.63145e-05	TRUE	8.67053e-06
rs4774417	A	G	A	G	0.1052	-0.008	FALSE	FALSE	FALSE	chr15	61701503	0.336182	0.008318	MATN3	TRUE	reported	4.626e-08	The onset of parkinson's disease (Nalls MA et al.)	0.0192	TRUE	reported	0.0010829	30.0191	TRUE	0.00108298	2.61529e-05	TRUE	0.000529653
rs4810686	T	C	T	C	0.0949	-0.0056	FALSE	FALSE	FALSE	chr20	47780100	0.461134	0.007599	MATN3	TRUE	reported	3.697e-07	The onset of parkinson's disease (Nalls MA et al.)	0.0187	TRUE	reported	0.000929128	25.7524	TRUE	0.000929195	1.53536e-05	TRUE	0.000927206
rs4836108	A	G	A	G	0.1094	0.0084	FALSE	FALSE	FALSE	chr5	124674568	0.271513	0.007639	MATN3	TRUE	reported	1.198e-06	The onset of parkinson's disease (Nalls MA et al.)	0.0225	TRUE	reported	0.000852961	23.6395	TRUE	0.000853022	3.42005e-05	TRUE	0.00359419
rs4851487	T	C	T	C	0.0808	-0.001	FALSE	FALSE	FALSE	chr2	101686516	0.910265	0.008873	MATN3	TRUE	reported	3.249e-06	The onset of parkinson's disease (Nalls MA et al.)	0.0174	TRUE	reported	0.000778066	21.5622	TRUE	0.000778122	3.59148e-07	TRUE	0.000667775
rs58879558	T	C	T	C	0.2383	0.003	FALSE	FALSE	FALSE	chr17	46018101	0.761884	0.009901	MATN3	TRUE	reported	1.363e-21	The onset of parkinson's disease (Nalls MA et al.)	0.025	TRUE	reported	0.00327021	90.8525	TRUE	0.00327044	2.5964e-06	TRUE	4.10618e-12
rs61835654	T	C	T	C	-0.1032	0.0003	FALSE	FALSE	FALSE	chr1	226795629	0.977538	0.010655	MATN3	TRUE	reported	1.853e-06	The onset of parkinson's disease (Nalls MA et al.)	0.0216	TRUE	reported	0.000823615	22.8255	TRUE	0.000823674	2.24219e-08	TRUE	0.000372742
rs620490	T	G	T	G	0.1174	0.0021	FALSE	FALSE	FALSE	chr8	16840070	0.815969	0.009023	MATN3	TRUE	reported	6.456e-10	The onset of parkinson's disease (Nalls MA et al.)	0.019	TRUE	reported	0.00137677	38.1766	TRUE	0.00137687	1.53157e-06	TRUE	7.74539e-06
rs6715875	T	C	T	C	-0.2902	-0.0138	FALSE	FALSE	FALSE	chr2	181434952	0.521604	0.021533	MATN3	TRUE	reported	1.246e-06	The onset of parkinson's disease (Nalls MA et al.)	0.0599	TRUE	reported	0.000846844	23.4698	TRUE	0.000846905	1.16176e-05	TRUE	0.00136168
rs6741007	T	G	T	G	0.1233	0.001	FALSE	FALSE	FALSE	chr2	134779549	0.916662	0.009557	MATN3	TRUE	reported	2.087e-12	The onset of parkinson's disease (Nalls MA et al.)	0.0175	TRUE	reported	0.00178938	49.6385	TRUE	0.00178951	3.09369e-07	TRUE	1.92576e-07
rs6808178	T	C	T	C	0.0864	0.011	FALSE	FALSE	FALSE	chr3	28664199	0.156602	0.007765	MATN3	TRUE	reported	7.199e-07	The onset of parkinson's disease (Nalls MA et al.)	0.0174	TRUE	reported	0.000889554	24.6546	TRUE	0.000889619	5.67756e-05	TRUE	0.00545805
rs73032517	A	G	A	G	-0.2706	0.0075	FALSE	FALSE	FALSE	chr3	18158110	0.659873	0.017042	MATN3	TRUE	reported	1.267e-06	The onset of parkinson's disease (Nalls MA et al.)	0.0558	TRUE	reported	0.000848494	23.5156	TRUE	0.000848555	5.47622e-06	TRUE	0.000838984
rs75505347	T	C	T	C	0.3917	0.0195	FALSE	FALSE	FALSE	chr12	40491747	0.449229	0.02577	MATN3	TRUE	reported	6.117e-09	The onset of parkinson's disease (Nalls MA et al.)	0.0674	TRUE	reported	0.00121811	33.7719	TRUE	0.0012182	1.61978e-05	TRUE	0.00011841
rs75646569	T	G	T	G	-0.1916	0.0009	FALSE	FALSE	FALSE	chr5	61049597	0.942898	0.012565	MATN3	TRUE	reported	5.618e-13	The onset of parkinson's disease (Nalls MA et al.)	0.0266	TRUE	reported	0.00187001	51.8796	TRUE	0.00187015	1.45122e-07	TRUE	9.05737e-08
rs7695720	A	C	A	C	0.1255	0.0232	FALSE	FALSE	FALSE	chr4	76262147	0.015948	0.009626	MATN3	TRUE	reported	1.528e-09	The onset of parkinson's disease (Nalls MA et al.)	0.0208	TRUE	reported	0.00131287	36.4023	TRUE	0.00131296	0.000164276	TRUE	0.00350031
rs7818035	A	G	A	G	-0.693	-0.0008	FALSE	FALSE	FALSE	chr8	11470727	0.986842	0.048509	MATN3	TRUE	reported	1.244e-06	The onset of parkinson's disease (Nalls MA et al.)	0.1429	TRUE	reported	0.000848522	23.5164	TRUE	0.000848584	7.68889e-09	TRUE	0.000294032
rs79436216	A	G	A	G	-0.2816	-0.0227	FALSE	FALSE	FALSE	chr12	63869748	0.325648	0.023095	MATN3	TRUE	reported	3.022e-06	The onset of parkinson's disease (Nalls MA et al.)	0.0603	TRUE	reported	0.000786899	21.8072	TRUE	0.000786955	2.73168e-05	TRUE	0.00443422
rs8080714	T	C	T	C	0.1016	-0.0068	FALSE	FALSE	FALSE	chr17	68276036	0.395316	0.008	MATN3	TRUE	reported	1.029e-06	The onset of parkinson's disease (Nalls MA et al.)	0.0208	TRUE	reported	0.000860829	23.8577	TRUE	0.000860891	2.04305e-05	TRUE	0.00197359
rs823106	C	G	C	G	-0.1492	-0.0033	FALSE	TRUE	TRUE	chr1	205687325	0.797886	0.012886	MATN3	TRUE	reported	4.1e-10	The onset of parkinson's disease (Nalls MA et al.)	0.0239	TRUE	reported	0.00140527	38.9682	FALSE	0.00140538	1.85404e-06	TRUE	6.65279e-06
rs847685	C	G	C	G	-0.1483	-0.0089	FALSE	TRUE	TRUE	chr17	50123470	0.374096	0.010013	MATN3	TRUE	reported	3.983e-07	The onset of parkinson's disease (Nalls MA et al.)	0.0293	TRUE	reported	0.00092422	25.6163	FALSE	0.000924287	2.23411e-05	TRUE	0.00137064
rs858295	A	G	A	G	0.1039	0.0082	FALSE	FALSE	FALSE	chr7	23205950	0.305956	0.00801	MATN3	TRUE	reported	3.831e-09	The onset of parkinson's disease (Nalls MA et al.)	0.0176	TRUE	reported	0.00125687	34.8477	TRUE	0.00125696	2.96297e-05	TRUE	0.000182703
rs9840232	T	C	T	C	0.1157	0.0116	FALSE	FALSE	FALSE	chr3	151334574	0.232847	0.009723	MATN3	TRUE	reported	6.565e-07	The onset of parkinson's disease (Nalls MA et al.)	0.0233	TRUE	reported	0.000889607	24.6561	TRUE	0.000889672	4.02678e-05	TRUE	0.00342227
rs9845968	A	G	A	G	-0.0842	0.0028	FALSE	FALSE	FALSE	chr3	46489654	0.715451	0.007681	MATN3	TRUE	reported	1.416e-06	The onset of parkinson's disease (Nalls MA et al.)	0.0175	TRUE	reported	0.000835248	23.1482	TRUE	0.000835308	3.76e-06	TRUE	0.000777762
rs113730632	G	A	G	A	0.41094	-0.0334	FALSE	FALSE	FALSE	chr3	23951314	0.025773	0.01498	PDCD1LG2	TRUE	reported	1.648e-06	Cognitive progression in parkinson's disease (Tan MMX et al.)	0.0857483	TRUE	reported	0.00817053	22.9506	TRUE	0.00817634	0.000140579	TRUE	6.21448e-05
rs143371462	G	A	G	A	-0.636032	0.0331	FALSE	FALSE	FALSE	chr12	20812884	0.305356	0.032292	PDCD1LG2	TRUE	reported	6.75934e-07	Cognitive progression in parkinson's disease (Tan MMX et al.)	0.128022	TRUE	reported	0.00877542	24.6648	TRUE	0.00878167	2.96631e-05	TRUE	6.82779e-06
rs17092224	C	G	C	G	-0.26771	0.0053	FALSE	TRUE	TRUE	chr11	107127349	0.704735	0.013987	PDCD1LG2	TRUE	reported	3.85251e-06	Cognitive progression in parkinson's disease (Tan MMX et al.)	0.0579561	TRUE	reported	0.00759499	21.3216	FALSE	0.0076004	4.06116e-06	TRUE	1.43466e-05
rs2956605	A	C	A	C	-0.171526	-0.006	FALSE	FALSE	FALSE	chr8	74970819	0.473279	0.008366	PDCD1LG2	TRUE	reported	3.70084e-06	Cognitive progression in parkinson's disease (Tan MMX et al.)	0.0370666	TRUE	reported	0.00762217	21.3985	TRUE	0.0076276	1.4549e-05	TRUE	2.09003e-05
rs34105455	G	A	G	A	-0.24632	0.0146	FALSE	FALSE	FALSE	chr11	8882396	0.252683	0.012764	PDCD1LG2	TRUE	reported	3.64359e-06	Cognitive progression in parkinson's disease (Tan MMX et al.)	0.0531924	TRUE	reported	0.00763273	21.4283	TRUE	0.00763817	3.69876e-05	TRUE	3.42768e-05
rs429358	C	T	C	T	-0.381391	-0.0104	FALSE	FALSE	FALSE	chr19	44908684	0.335297	0.010794	PDCD1LG2	TRUE	reported	2.52773e-13	Cognitive progression in parkinson's disease (Tan MMX et al.)	0.0521209	TRUE	reported	0.0188435	53.5064	TRUE	0.0188568	2.62485e-05	TRUE	1.36738e-11
rs5755468	C	T	C	T	-0.170503	0.0019	FALSE	FALSE	FALSE	chr22	34970241	0.82433	0.008559	PDCD1LG2	TRUE	reported	4.15675e-06	Cognitive progression in parkinson's disease (Tan MMX et al.)	0.0370386	TRUE	reported	0.00754351	21.176	TRUE	0.00754889	1.39347e-06	TRUE	1.26662e-05
rs6488987	C	T	C	T	0.178	-0.0056	FALSE	FALSE	FALSE	chr12	125083207	0.501527	0.008332	PDCD1LG2	TRUE	reported	1.65091e-06	Cognitive progression in parkinson's disease (Tan MMX et al.)	0.037145	TRUE	reported	0.00816929	22.9471	TRUE	0.0081751	1.27685e-05	TRUE	9.63725e-06
rs17367669	T	G	T	G	0.205568	0.0038	FALSE	FALSE	FALSE	chr5	122191027	0.724625	0.010787	PDCD1LG2	TRUE	reported	1.86399e-06	Motor progression in parkinson's disease (Tan MMX et al.)	0.0431173	TRUE	reported	0.007918	22.7145	TRUE	0.00792352	3.51104e-06	TRUE	7.34008e-06
rs6741991	G	A	CACACATACAC	TACACATACAC	0.197311	-0.0019	TRUE	FALSE	FALSE	chr2	23493673	0.83897	0.00935	PDCD1LG2	TRUE	reported	2.91008e-06	Motor progression in parkinson's disease (Tan MMX et al.)	0.0421869	TRUE	reported	0.00762227	21.8596	FALSE	0.00762759	1.16761e-06	TRUE	9.09683e-06
rs72767442	A	T	A	T	-0.175821	0.0006	FALSE	TRUE	TRUE	chr15	94320087	0.938939	0.007833	PDCD1LG2	TRUE	reported	1.6886e-06	Motor progression in parkinson's disease (Tan MMX et al.)	0.0367249	TRUE	reported	0.00798361	22.9042	FALSE	0.00798917	1.65971e-07	TRUE	4.69679e-06
rs7870456	T	C	T	C	0.208959	-0.0087	FALSE	FALSE	FALSE	chr9	8454921	0.355879	0.009423	PDCD1LG2	TRUE	reported	1.52574e-06	Motor progression in parkinson's disease (Tan MMX et al.)	0.0434622	TRUE	reported	0.00805097	23.099	TRUE	0.00805658	2.40978e-05	TRUE	1.26275e-05
rs10253857	T	C	T	C	-0.234446	-0.0036	FALSE	FALSE	FALSE	chr7	17673826	0.731651	0.010498	PDCD1LG2	TRUE	reported	3.86158e-06	Composite progression in parkinson's disease (Tan MMX et al.)	0.0507602	TRUE	reported	0.00768365	21.3169	TRUE	0.00768919	3.32538e-06	TRUE	1.36044e-05
rs11634227	C	T	C	T	-0.208777	-0.003	FALSE	FALSE	FALSE	chr15	94318611	0.714242	0.008193	PDCD1LG2	TRUE	reported	1.19479e-06	Composite progression in parkinson's disease (Tan MMX et al.)	0.0429892	TRUE	reported	0.00848834	23.5685	TRUE	0.00849445	3.79253e-06	TRUE	4.83252e-06
rs13424530	A	G	CTCCAC	TTCCAC	0.197397	0.0105	TRUE	FALSE	FALSE	chr2	108292945	0.198018	0.008157	PDCD1LG2	TRUE	reported	4.05649e-06	Composite progression in parkinson's disease (Tan MMX et al.)	0.0428336	TRUE	reported	0.00764989	21.2225	FALSE	0.00765541	4.68674e-05	TRUE	4.37928e-05
rs17367669	T	G	T	G	0.233637	0.0038	FALSE	FALSE	FALSE	chr5	122191027	0.724625	0.010787	PDCD1LG2	TRUE	reported	3.30496e-06	Composite progression in parkinson's disease (Tan MMX et al.)	0.0502349	TRUE	reported	0.0077903	21.6151	TRUE	0.00779591	3.51104e-06	TRUE	1.19545e-05
rs17554587	C	G	C	G	0.241553	0.0081	FALSE	TRUE	TRUE	chr15	45744252	0.469695	0.011204	PDCD1LG2	TRUE	reported	3.10605e-06	Composite progression in parkinson's disease (Tan MMX et al.)	0.0517944	TRUE	reported	0.0078329	21.7342	FALSE	0.00783854	1.47773e-05	TRUE	1.7768e-05
rs224750	T	C	T	C	-0.214118	-0.0049	FALSE	FALSE	FALSE	chr10	33942102	0.563774	0.008489	PDCD1LG2	TRUE	reported	1.08548e-06	Composite progression in parkinson's disease (Tan MMX et al.)	0.0439174	TRUE	reported	0.00855422	23.753	TRUE	0.00856038	9.42723e-06	TRUE	5.8061e-06
rs429358	C	T	C	T	0.349423	-0.0104	FALSE	FALSE	FALSE	chr19	44908684	0.335297	0.010794	PDCD1LG2	TRUE	reported	1.17312e-08	Composite progression in parkinson's disease (Tan MMX et al.)	0.0612637	TRUE	reported	0.0116702	32.5073	TRUE	0.0116785	2.62485e-05	TRUE	1.75864e-07
rs62343939	T	C	T	C	0.42749	0.0082	FALSE	FALSE	FALSE	chr5	4699328	0.647116	0.017913	PDCD1LG2	TRUE	reported	3.25268e-06	Composite progression in parkinson's disease (Tan MMX et al.)	0.0918508	TRUE	reported	0.00780123	21.6457	TRUE	0.00780685	5.92503e-06	TRUE	1.34071e-05
rs79987229	T	A	T	A	0.851851	0.0163	FALSE	TRUE	TRUE	chr6	119112570	0.612808	0.032209	PDCD1LG2	TRUE	reported	2.57262e-06	Composite progression in parkinson's disease (Tan MMX et al.)	0.181157	TRUE	reported	0.00796203	22.0954	FALSE	0.00796777	7.24462e-06	TRUE	1.15235e-05
rs10513789	T	G	T	G	0.1596	-0.015	FALSE	FALSE	FALSE	chr3	183042285	0.14992	0.010418	PDCD1LG2	TRUE	reported	3.185e-13	The onset of parkinson's disease (Nalls MA et al.)	0.0219	TRUE	reported	0.00191415	53.1063	TRUE	0.00191429	5.86257e-05	TRUE	6.7464e-06
rs10756905	T	C	T	C	0.1011	-0.0164	FALSE	FALSE	FALSE	chr9	17726890	0.073572	0.009166	PDCD1LG2	TRUE	reported	2.456e-07	The onset of parkinson's disease (Nalls MA et al.)	0.0196	TRUE	reported	0.000959849	26.6047	TRUE	0.000959919	9.05241e-05	TRUE	0.00743996
rs10766301	T	C	T	C	0.0907	-0.0059	FALSE	FALSE	FALSE	chr11	16195867	0.46009	0.007987	PDCD1LG2	TRUE	reported	2.205e-06	The onset of parkinson's disease (Nalls MA et al.)	0.0192	TRUE	reported	0.000805179	22.3142	TRUE	0.000805237	1.54292e-05	TRUE	0.00230563
rs10847864	T	G	T	C	0.1274	-0.1205	TRUE	FALSE	FALSE	chr12	122842051	0.485754	0.172864	PDCD1LG2	TRUE	reported	9.812e-13	The onset of parkinson's disease (Nalls MA et al.)	0.0179	TRUE	reported	0.00182587	50.6526	FALSE	0.001826	1.37415e-05	TRUE	1.1367e-06
rs111972941	A	G	A	G	-0.2482	0.0053	FALSE	FALSE	FALSE	chr1	4763649	0.778403	0.018834	PDCD1LG2	TRUE	reported	1.375e-06	The onset of parkinson's disease (Nalls MA et al.)	0.0514	TRUE	reported	0.000841282	23.3156	TRUE	0.000841343	2.23958e-06	TRUE	0.000605604
rs112413063	T	C	T	C	0.1813	0.016	FALSE	FALSE	FALSE	chr2	28907721	0.338415	0.016714	PDCD1LG2	TRUE	reported	4.618e-06	The onset of parkinson's disease (Nalls MA et al.)	0.0396	TRUE	reported	0.000756322	20.9592	TRUE	0.000756376	2.59153e-05	TRUE	0.00521099
rs114797774	T	C	GTTCTAACCAGGGACAAA	GTTCTAACCAGGGACAAG	0.3901	0.0056	TRUE	FALSE	FALSE	chr1	161498623	0.798636	0.021951	PDCD1LG2	TRUE	reported	9.426e-07	The onset of parkinson's disease (Nalls MA et al.)	0.0796	TRUE	reported	0.000866521	24.0157	FALSE	0.000866584	1.84115e-06	TRUE	0.000465015
rs12929797	T	C	T	C	0.082	0.0074	FALSE	FALSE	FALSE	chr16	52599032	0.371357	0.008278	PDCD1LG2	TRUE	reported	1.32e-06	The onset of parkinson's disease (Nalls MA et al.)	0.017	TRUE	reported	0.000839451	23.2648	TRUE	0.000839511	2.25984e-05	TRUE	0.00253375
rs12934900	A	T	A	T	-0.1215	0.0052	FALSE	TRUE	TRUE	chr16	30912281	0.535075	0.008383	PDCD1LG2	TRUE	reported	4.331e-11	The onset of parkinson's disease (Nalls MA et al.)	0.0184	TRUE	reported	0.00157204	43.5999	FALSE	0.00157215	1.08806e-05	TRUE	5.82408e-06
rs142660239	T	G	T	G	-0.3772	0.0465	FALSE	FALSE	FALSE	chr1	152311266	0.175264	0.034305	PDCD1LG2	TRUE	reported	1.283e-06	The onset of parkinson's disease (Nalls MA et al.)	0.0779	TRUE	reported	0.000845923	23.4443	TRUE	0.000845984	5.19555e-05	TRUE	0.00638444
rs144814361	T	C	T	C	0.4411	-0.0049	FALSE	FALSE	FALSE	chr10	119651405	0.860179	0.027818	PDCD1LG2	TRUE	reported	9.065e-11	The onset of parkinson's disease (Nalls MA et al.)	0.068	TRUE	reported	0.00151714	42.0751	TRUE	0.00151725	8.77064e-07	TRUE	2.13463e-06
rs145217940	A	T	A	T	0.4186	-0.0279	FALSE	TRUE	TRUE	chr18	71954209	0.466763	0.038337	PDCD1LG2	TRUE	reported	8.909e-07	The onset of parkinson's disease (Nalls MA et al.)	0.0852	TRUE	reported	0.000870905	24.1373	FALSE	0.000870968	1.49793e-05	TRUE	0.00139163
rs182621729	T	C	T	C	0.3083	0.0142	FALSE	FALSE	FALSE	chr7	152720764	0.63229	0.029676	PDCD1LG2	TRUE	reported	1.113e-06	The onset of parkinson's disease (Nalls MA et al.)	0.0633	TRUE	reported	0.00085585	23.7196	TRUE	0.000855912	6.47297e-06	TRUE	0.000868488
rs2208485	A	G	A	G	-0.0936	0.0058	FALSE	FALSE	FALSE	chr9	17599214	0.479493	0.008202	PDCD1LG2	TRUE	reported	2.652e-07	The onset of parkinson's disease (Nalls MA et al.)	0.0182	TRUE	reported	0.000954167	26.4471	TRUE	0.000954236	1.41408e-05	TRUE	0.000719285
rs2248244	A	G	A	G	0.1001	0.0107	FALSE	FALSE	FALSE	chr21	37480059	0.240337	0.009113	PDCD1LG2	TRUE	reported	2.005e-06	The onset of parkinson's disease (Nalls MA et al.)	0.0211	TRUE	reported	0.000812046	22.5046	TRUE	0.000812104	3.89701e-05	TRUE	0.0055285
rs2295547	A	C	GTAATG	GTAATT	0.0894	0.0062	TRUE	FALSE	FALSE	chr20	3191595	0.484553	0.00887	PDCD1LG2	TRUE	reported	8.768e-07	The onset of parkinson's disease (Nalls MA et al.)	0.0182	TRUE	reported	0.000870531	24.1269	FALSE	0.000870593	1.38113e-05	TRUE	0.00130383
rs28370649	A	G	A	G	-0.2836	0.0665	FALSE	FALSE	FALSE	chr12	40005347	0.062605	0.035715	PDCD1LG2	TRUE	reported	2.203e-07	The onset of parkinson's disease (Nalls MA et al.)	0.0547	TRUE	reported	0.00096972	26.8786	TRUE	0.00096979	9.80669e-05	TRUE	0.00810432
rs2949760	A	G	A	G	0.0915	-0.0071	FALSE	FALSE	FALSE	chr7	143513859	0.41113	0.008638	PDCD1LG2	TRUE	reported	1.998e-06	The onset of parkinson's disease (Nalls MA et al.)	0.0193	TRUE	reported	0.000810971	22.4748	TRUE	0.000811029	1.91001e-05	TRUE	0.00265213
rs329647	C	G	C	G	-0.1133	0.017	FALSE	TRUE	TRUE	chr11	133894771	0.053269	0.008796	PDCD1LG2	TRUE	reported	1.944e-10	The onset of parkinson's disease (Nalls MA et al.)	0.0178	TRUE	reported	0.00146088	40.5124	FALSE	0.00146099	0.000106238	TRUE	0.000507864
rs34311866	T	C	T	C	-0.2272	0.0032	FALSE	FALSE	FALSE	chr4	958159	0.748325	0.009974	PDCD1LG2	TRUE	reported	7.974e-23	The onset of parkinson's disease (Nalls MA et al.)	0.0231	TRUE	reported	0.00348103	96.73	TRUE	0.00348128	2.91822e-06	TRUE	9.03747e-13
rs34679758	A	G	A	G	0.1275	-0.0394	FALSE	FALSE	FALSE	chr16	71961528	0.002188	0.012861	PDCD1LG2	TRUE	reported	8.715e-07	The onset of parkinson's disease (Nalls MA et al.)	0.0259	TRUE	reported	0.000874321	24.232	TRUE	0.000874384	0.000265243	TRUE	0.0976415
rs35265698	C	G	C	G	0.2	0.0038	FALSE	TRUE	TRUE	chr6	32593557	0.719477	0.01058	PDCD1LG2	TRUE	reported	3.927e-11	The onset of parkinson's disease (Nalls MA et al.)	0.0303	TRUE	reported	0.0015708	43.5656	FALSE	0.00157092	3.6403e-06	TRUE	2.52393e-06
rs356203	T	C	T	C	-0.2398	-0.0098	FALSE	FALSE	FALSE	chr4	89744890	0.246022	0.008448	PDCD1LG2	TRUE	reported	3.007e-41	The onset of parkinson's disease (Nalls MA et al.)	0.0178	TRUE	reported	0.00651106	181.479	TRUE	0.00651152	3.80747e-05	TRUE	1.30686e-20
rs35749011	A	G	A	G	0.7508	0.0705	FALSE	FALSE	FALSE	chr1	155162560	0.082594	0.040615	PDCD1LG2	TRUE	reported	5.022e-30	The onset of parkinson's disease (Nalls MA et al.)	0.0659	TRUE	reported	0.00466527	129.792	TRUE	0.00466561	8.5196e-05	TRUE	1.64278e-13
rs41286192	A	G	A	G	-0.3164	-0.0029	FALSE	FALSE	FALSE	chr6	132797077	0.901847	0.023514	PDCD1LG2	TRUE	reported	2.298e-06	The onset of parkinson's disease (Nalls MA et al.)	0.067	TRUE	reported	0.000804644	22.2993	TRUE	0.000804702	4.30112e-07	TRUE	0.000551699
rs4488803	A	G	A	G	-0.1136	0.004	FALSE	FALSE	FALSE	chr3	58232625	0.627202	0.008236	PDCD1LG2	TRUE	reported	1.076e-08	The onset of parkinson's disease (Nalls MA et al.)	0.0199	TRUE	reported	0.00117536	32.5851	TRUE	0.00117544	6.67165e-06	TRUE	7.74732e-05
rs4566208	A	G	A	G	0.0957	-0.0076	FALSE	FALSE	FALSE	chr17	16107606	0.346721	0.008077	PDCD1LG2	TRUE	reported	3.884e-08	The onset of parkinson's disease (Nalls MA et al.)	0.0174	TRUE	reported	0.00109114	30.2478	TRUE	0.00109122	2.50411e-05	TRUE	0.000475268
rs4588066	A	G	A	G	0.1046	-0.0012	FALSE	FALSE	FALSE	chr18	43092999	0.887389	0.008474	PDCD1LG2	TRUE	reported	4.453e-09	The onset of parkinson's disease (Nalls MA et al.)	0.0178	TRUE	reported	0.00124541	34.5296	TRUE	0.0012455	5.67342e-07	TRUE	1.66626e-05
rs4613239	C	G	C	G	-0.1784	-0.0247	FALSE	TRUE	TRUE	chr2	168263099	0.041574	0.012121	PDCD1LG2	TRUE	reported	6.215e-13	The onset of parkinson's disease (Nalls MA et al.)	0.0248	TRUE	reported	0.00186511	51.7434	FALSE	0.00186525	0.000117456	TRUE	5.47278e-05
rs4698412	A	G	A	G	0.1258	-0.001	FALSE	FALSE	FALSE	chr4	15735725	0.897662	0.007775	PDCD1LG2	TRUE	reported	7.049e-14	The onset of parkinson's disease (Nalls MA et al.)	0.0168	TRUE	reported	0.00202066	56.0675	TRUE	0.00202081	4.67815e-07	TRUE	3.38082e-08
rs4774417	A	G	A	G	0.1052	-0.0011	FALSE	FALSE	FALSE	chr15	61701503	0.899526	0.008712	PDCD1LG2	TRUE	reported	4.626e-08	The onset of parkinson's disease (Nalls MA et al.)	0.0192	TRUE	reported	0.0010829	30.0191	TRUE	0.00108298	4.50753e-07	TRUE	5.84592e-05
rs4810686	T	C	T	C	0.0949	0.0065	FALSE	FALSE	FALSE	chr20	47780100	0.417676	0.00802	PDCD1LG2	TRUE	reported	3.697e-07	The onset of parkinson's disease (Nalls MA et al.)	0.0187	TRUE	reported	0.000929128	25.7524	TRUE	0.000929195	1.85705e-05	TRUE	0.00110238
rs4836108	A	G	A	G	0.1094	0.0071	FALSE	FALSE	FALSE	chr5	124674568	0.376246	0.008024	PDCD1LG2	TRUE	reported	1.198e-06	The onset of parkinson's disease (Nalls MA et al.)	0.0225	TRUE	reported	0.000852961	23.6395	TRUE	0.000853022	2.21456e-05	TRUE	0.00225753
rs4851487	T	C	T	C	0.0808	0.0016	FALSE	FALSE	FALSE	chr2	101686516	0.846104	0.008244	PDCD1LG2	TRUE	reported	3.249e-06	The onset of parkinson's disease (Nalls MA et al.)	0.0174	TRUE	reported	0.000778066	21.5622	TRUE	0.000778122	1.06507e-06	TRUE	0.000812351
rs58879558	T	C	T	C	0.2383	0.0007	FALSE	FALSE	FALSE	chr17	46018101	0.945524	0.010245	PDCD1LG2	TRUE	reported	1.363e-21	The onset of parkinson's disease (Nalls MA et al.)	0.025	TRUE	reported	0.00327021	90.8525	TRUE	0.00327044	1.32026e-07	TRUE	1.35089e-12
rs61835654	T	C	T	C	-0.1032	-0.0221	FALSE	FALSE	FALSE	chr1	226795629	0.032819	0.010355	PDCD1LG2	TRUE	reported	1.853e-06	The onset of parkinson's disease (Nalls MA et al.)	0.0216	TRUE	reported	0.000823615	22.8255	TRUE	0.000823674	0.000128815	TRUE	0.0305445
rs620490	T	G	T	G	0.1174	-0.0142	FALSE	FALSE	FALSE	chr8	16840070	0.128242	0.009336	PDCD1LG2	TRUE	reported	6.456e-10	The onset of parkinson's disease (Nalls MA et al.)	0.019	TRUE	reported	0.00137677	38.1766	TRUE	0.00137687	6.54076e-05	TRUE	0.000296388
rs6715875	T	C	T	C	-0.2902	-0.0146	FALSE	FALSE	FALSE	chr2	181434952	0.488455	0.021075	PDCD1LG2	TRUE	reported	1.246e-06	The onset of parkinson's disease (Nalls MA et al.)	0.0599	TRUE	reported	0.000846844	23.4698	TRUE	0.000846905	1.3575e-05	TRUE	0.00153352
rs6741007	T	G	T	G	0.1233	0.0131	FALSE	FALSE	FALSE	chr2	134779549	0.143824	0.008962	PDCD1LG2	TRUE	reported	2.087e-12	The onset of parkinson's disease (Nalls MA et al.)	0.0175	TRUE	reported	0.00178938	49.6385	TRUE	0.00178951	6.03707e-05	TRUE	1.65301e-05
rs6808178	T	C	T	C	0.0864	0.0058	FALSE	FALSE	FALSE	chr3	28664199	0.482853	0.008265	PDCD1LG2	TRUE	reported	7.199e-07	The onset of parkinson's disease (Nalls MA et al.)	0.0174	TRUE	reported	0.000889554	24.6546	TRUE	0.000889619	1.39331e-05	TRUE	0.00114408
rs73032517	A	G	A	G	-0.2706	-0.0184	FALSE	FALSE	FALSE	chr3	18158110	0.304752	0.017929	PDCD1LG2	TRUE	reported	1.267e-06	The onset of parkinson's disease (Nalls MA et al.)	0.0558	TRUE	reported	0.000848494	23.5156	TRUE	0.000848555	2.97792e-05	TRUE	0.00316577
rs75505347	T	C	T	C	0.3917	-0.0271	FALSE	FALSE	FALSE	chr12	40491747	0.318879	0.027188	PDCD1LG2	TRUE	reported	6.117e-09	The onset of parkinson's disease (Nalls MA et al.)	0.0674	TRUE	reported	0.00121811	33.7719	TRUE	0.0012182	2.81057e-05	TRUE	0.000224
rs75646569	T	G	T	G	-0.1916	-0.0051	FALSE	FALSE	FALSE	chr5	61049597	0.6898	0.012778	PDCD1LG2	TRUE	reported	5.618e-13	The onset of parkinson's disease (Nalls MA et al.)	0.0266	TRUE	reported	0.00187001	51.8796	TRUE	0.00187015	4.50595e-06	TRUE	2.93391e-07
rs7695720	A	C	A	C	0.1255	0.0094	FALSE	FALSE	FALSE	chr4	76262147	0.354785	0.010158	PDCD1LG2	TRUE	reported	1.528e-09	The onset of parkinson's disease (Nalls MA et al.)	0.0208	TRUE	reported	0.00131287	36.4023	TRUE	0.00131296	2.42209e-05	TRUE	9.46334e-05
rs7818035	A	G	A	G	-0.693	-0.023	FALSE	FALSE	FALSE	chr8	11470727	0.655798	0.051602	PDCD1LG2	TRUE	reported	1.244e-06	The onset of parkinson's disease (Nalls MA et al.)	0.1429	TRUE	reported	0.000848522	23.5164	TRUE	0.000848584	5.61627e-06	TRUE	0.000849678
rs79436216	A	G	A	G	-0.2816	0.0014	FALSE	FALSE	FALSE	chr12	63869748	0.954815	0.024708	PDCD1LG2	TRUE	reported	3.022e-06	The onset of parkinson's disease (Nalls MA et al.)	0.0603	TRUE	reported	0.000786899	21.8072	TRUE	0.000786955	9.07836e-08	TRUE	0.000541612
rs8080714	T	C	T	C	0.1016	-0.0006	FALSE	FALSE	FALSE	chr17	68276036	0.945582	0.00879	PDCD1LG2	TRUE	reported	1.029e-06	The onset of parkinson's disease (Nalls MA et al.)	0.0208	TRUE	reported	0.000860829	23.8577	TRUE	0.000860891	1.31758e-07	TRUE	0.000303584
rs823106	C	G	C	G	-0.1492	-0.0062	FALSE	TRUE	TRUE	chr1	205687325	0.652401	0.013765	PDCD1LG2	TRUE	reported	4.1e-10	The onset of parkinson's disease (Nalls MA et al.)	0.0239	TRUE	reported	0.00140527	38.9682	FALSE	0.00140538	5.73531e-06	TRUE	1.21022e-05
rs847685	C	G	C	G	-0.1483	-0.0046	FALSE	TRUE	TRUE	chr17	50123470	0.661921	0.01052	PDCD1LG2	TRUE	reported	3.983e-07	The onset of parkinson's disease (Nalls MA et al.)	0.0293	TRUE	reported	0.00092422	25.6163	FALSE	0.000924287	5.40686e-06	TRUE	0.000465222
rs858295	A	G	A	G	0.1039	-0.0052	FALSE	FALSE	FALSE	chr7	23205950	0.536469	0.008412	PDCD1LG2	TRUE	reported	3.831e-09	The onset of parkinson's disease (Nalls MA et al.)	0.0176	TRUE	reported	0.00125687	34.8477	TRUE	0.00125696	1.08039e-05	TRUE	6.05788e-05
rs9840232	T	C	T	C	0.1157	0.0064	FALSE	FALSE	FALSE	chr3	151334574	0.53373	0.010284	PDCD1LG2	TRUE	reported	6.565e-07	The onset of parkinson's disease (Nalls MA et al.)	0.0233	TRUE	reported	0.000889607	24.6561	TRUE	0.000889672	1.0957e-05	TRUE	0.000948836
rs9845968	A	G	A	G	-0.0842	0.0048	FALSE	FALSE	FALSE	chr3	46489654	0.554681	0.008125	PDCD1LG2	TRUE	reported	1.416e-06	The onset of parkinson's disease (Nalls MA et al.)	0.0175	TRUE	reported	0.000835248	23.1482	TRUE	0.000835308	9.87507e-06	TRUE	0.00132438
rs113730632	G	A	G	A	0.41094	0.0063	FALSE	FALSE	FALSE	chr3	23951314	0.674271	0.01499	TGFBI	TRUE	reported	1.648e-06	Cognitive progression in parkinson's disease (Tan MMX et al.)	0.0857483	TRUE	reported	0.00817053	22.9506	TRUE	0.00817634	4.9956e-06	TRUE	7.0091e-06
rs143371462	G	A	G	A	-0.636032	0.0003	FALSE	FALSE	FALSE	chr12	20812884	0.993381	0.036163	TGFBI	TRUE	reported	6.75934e-07	Cognitive progression in parkinson's disease (Tan MMX et al.)	0.128022	TRUE	reported	0.00877542	24.6648	TRUE	0.00878167	1.94302e-09	TRUE	1.81053e-06
rs17092224	C	G	C	G	-0.26771	0.0079	FALSE	TRUE	TRUE	chr11	107127349	0.56925	0.01388	TGFBI	TRUE	reported	3.85251e-06	Cognitive progression in parkinson's disease (Tan MMX et al.)	0.0579561	TRUE	reported	0.00759499	21.3216	FALSE	0.0076004	9.16264e-06	TRUE	1.81036e-05
rs2956605	A	C	A	C	-0.171526	0.0109	FALSE	FALSE	FALSE	chr8	74970819	0.189659	0.008311	TGFBI	TRUE	reported	3.70084e-06	Cognitive progression in parkinson's disease (Tan MMX et al.)	0.0370666	TRUE	reported	0.00762217	21.3985	TRUE	0.0076276	4.86518e-05	TRUE	4.23177e-05
rs34105455	G	A	G	A	-0.24632	-0.0088	FALSE	FALSE	FALSE	chr11	8882396	0.49049	0.012762	TGFBI	TRUE	reported	3.64359e-06	Cognitive progression in parkinson's disease (Tan MMX et al.)	0.0531924	TRUE	reported	0.00763273	21.4283	TRUE	0.00763817	1.3442e-05	TRUE	1.99233e-05
rs429358	C	T	C	T	-0.381391	-0.0065	FALSE	FALSE	FALSE	chr19	44908684	0.542179	0.010664	TGFBI	TRUE	reported	2.52773e-13	Cognitive progression in parkinson's disease (Tan MMX et al.)	0.0521209	TRUE	reported	0.0188435	53.5064	TRUE	0.0188568	1.0505e-05	TRUE	7.03422e-12
rs5755468	C	T	C	T	-0.170503	0.0268	FALSE	FALSE	FALSE	chr22	34970241	0.001288	0.008326	TGFBI	TRUE	reported	4.15675e-06	Cognitive progression in parkinson's disease (Tan MMX et al.)	0.0370386	TRUE	reported	0.00754351	21.176	TRUE	0.00754889	0.000292892	TRUE	0.000376377
rs6488987	C	T	C	T	0.178	0.0072	FALSE	FALSE	FALSE	chr12	125083207	0.383805	0.008267	TGFBI	TRUE	reported	1.65091e-06	Cognitive progression in parkinson's disease (Tan MMX et al.)	0.037145	TRUE	reported	0.00816929	22.9471	TRUE	0.0081751	2.14401e-05	TRUE	1.23426e-05
rs17367669	T	G	T	G	0.205568	-0.019	FALSE	FALSE	FALSE	chr5	122191027	0.083423	0.010975	TGFBI	TRUE	reported	1.86399e-06	Motor progression in parkinson's disease (Tan MMX et al.)	0.0431173	TRUE	reported	0.007918	22.7145	TRUE	0.00792352	8.47878e-05	TRUE	4.00445e-05
rs6741991	G	A	CACACATACAC	TACACATACAC	0.197311	0.0071	TRUE	FALSE	FALSE	chr2	23493673	0.455436	0.009513	TGFBI	TRUE	reported	2.91008e-06	Motor progression in parkinson's disease (Tan MMX et al.)	0.0421869	TRUE	reported	0.00762227	21.8596	FALSE	0.00762759	1.57503e-05	TRUE	1.7916e-05
rs72767442	A	T	A	T	-0.175821	-0.0054	FALSE	TRUE	TRUE	chr15	94320087	0.512419	0.008243	TGFBI	TRUE	reported	1.6886e-06	Motor progression in parkinson's disease (Tan MMX et al.)	0.0367249	TRUE	reported	0.00798361	22.9042	FALSE	0.00798917	1.21394e-05	TRUE	9.86946e-06
rs7870456	T	C	T	C	0.208959	0.0074	FALSE	FALSE	FALSE	chr9	8454921	0.429289	0.009362	TGFBI	TRUE	reported	1.52574e-06	Motor progression in parkinson's disease (Tan MMX et al.)	0.0434622	TRUE	reported	0.00805097	23.099	TRUE	0.00805658	1.76623e-05	TRUE	1.06908e-05
rs10253857	T	C	T	C	-0.234446	-0.0167	FALSE	FALSE	FALSE	chr7	17673826	0.114639	0.010585	TGFBI	TRUE	reported	3.86158e-06	Composite progression in parkinson's disease (Tan MMX et al.)	0.0507602	TRUE	reported	0.00768365	21.3169	TRUE	0.00768919	7.03836e-05	TRUE	5.86037e-05
rs11634227	C	T	C	T	-0.208777	-0.0021	FALSE	FALSE	FALSE	chr15	94318611	0.794467	0.008061	TGFBI	TRUE	reported	1.19479e-06	Composite progression in parkinson's disease (Tan MMX et al.)	0.0429892	TRUE	reported	0.00848834	23.5685	TRUE	0.00849445	1.9197e-06	TRUE	4.21835e-06
rs13424530	A	G	CTCCAC	TTCCAC	0.197397	0.001	TRUE	FALSE	FALSE	chr2	108292945	0.90312	0.008216	TGFBI	TRUE	reported	4.05649e-06	Composite progression in parkinson's disease (Tan MMX et al.)	0.0428336	TRUE	reported	0.00764989	21.2225	FALSE	0.00765541	4.19037e-07	TRUE	1.0839e-05
rs17367669	T	G	T	G	0.233637	-0.019	FALSE	FALSE	FALSE	chr5	122191027	0.083423	0.010975	TGFBI	TRUE	reported	3.30496e-06	Composite progression in parkinson's disease (Tan MMX et al.)	0.0502349	TRUE	reported	0.0077903	21.6151	TRUE	0.00779591	8.47878e-05	TRUE	6.12847e-05
rs17554587	C	G	C	G	0.241553	0.0141	FALSE	TRUE	TRUE	chr15	45744252	0.2101	0.01125	TGFBI	TRUE	reported	3.10605e-06	Composite progression in parkinson's disease (Tan MMX et al.)	0.0517944	TRUE	reported	0.0078329	21.7342	FALSE	0.00783854	4.44111e-05	TRUE	3.34316e-05
rs224750	T	C	T	C	-0.214118	0.0045	FALSE	FALSE	FALSE	chr10	33942102	0.595519	0.008477	TGFBI	TRUE	reported	1.08548e-06	Composite progression in parkinson's disease (Tan MMX et al.)	0.0439174	TRUE	reported	0.00855422	23.753	TRUE	0.00856038	7.97345e-06	TRUE	5.47288e-06
rs429358	C	T	C	T	0.349423	-0.0065	FALSE	FALSE	FALSE	chr19	44908684	0.542179	0.010664	TGFBI	TRUE	reported	1.17312e-08	Composite progression in parkinson's disease (Tan MMX et al.)	0.0612637	TRUE	reported	0.0116702	32.5073	TRUE	0.0116785	1.0505e-05	TRUE	1.0474e-07
rs62343939	T	C	T	C	0.42749	-0.0116	FALSE	FALSE	FALSE	chr5	4699328	0.528093	0.018386	TGFBI	TRUE	reported	3.25268e-06	Composite progression in parkinson's disease (Tan MMX et al.)	0.0918508	TRUE	reported	0.00780123	21.6457	TRUE	0.00780685	1.12548e-05	TRUE	1.6561e-05
rs79987229	T	A	T	A	0.851851	-0.0059	FALSE	TRUE	TRUE	chr6	119112570	0.854981	0.032282	TGFBI	TRUE	reported	2.57262e-06	Composite progression in parkinson's disease (Tan MMX et al.)	0.181157	TRUE	reported	0.00796203	22.0954	FALSE	0.00796777	9.4489e-07	TRUE	7.7021e-06
rs10513789	T	G	T	G	0.1596	0.0203	FALSE	FALSE	FALSE	chr3	183042285	0.049403	0.01033	TGFBI	TRUE	reported	3.185e-13	The onset of parkinson's disease (Nalls MA et al.)	0.0219	TRUE	reported	0.00191415	53.1063	TRUE	0.00191429	0.000109205	TRUE	3.27558e-05
rs10756905	T	C	T	C	0.1011	-0.0056	FALSE	FALSE	FALSE	chr9	17726890	0.534892	0.009024	TGFBI	TRUE	reported	2.456e-07	The onset of parkinson's disease (Nalls MA et al.)	0.0196	TRUE	reported	0.000959849	26.6047	TRUE	0.000959919	1.08905e-05	TRUE	0.000558671
rs10766301	T	C	T	C	0.0907	0.0041	FALSE	FALSE	FALSE	chr11	16195867	0.61206	0.008085	TGFBI	TRUE	reported	2.205e-06	The onset of parkinson's disease (Nalls MA et al.)	0.0192	TRUE	reported	0.000805179	22.3142	TRUE	0.000805237	7.27141e-06	TRUE	0.0013685
rs10847864	T	G	T	C	0.1274	-0.0535	TRUE	FALSE	FALSE	chr12	122842051	0.755779	0.17201	TGFBI	TRUE	reported	9.812e-13	The onset of parkinson's disease (Nalls MA et al.)	0.0179	TRUE	reported	0.00182587	50.6526	FALSE	0.001826	2.73574e-06	TRUE	3.01995e-07
rs111972941	A	G	A	G	-0.2482	0.0109	FALSE	FALSE	FALSE	chr1	4763649	0.565844	0.018983	TGFBI	TRUE	reported	1.375e-06	The onset of parkinson's disease (Nalls MA et al.)	0.0514	TRUE	reported	0.000841282	23.3156	TRUE	0.000841343	9.32437e-06	TRUE	0.00121618
rs112413063	T	C	T	C	0.1813	0.0034	FALSE	FALSE	FALSE	chr2	28907721	0.839817	0.016821	TGFBI	TRUE	reported	4.618e-06	The onset of parkinson's disease (Nalls MA et al.)	0.0396	TRUE	reported	0.000756322	20.9592	TRUE	0.000756376	1.15542e-06	TRUE	0.000987271
rs114797774	T	C	GTTCTAACCAGGGACAAA	GTTCTAACCAGGGACAAG	0.3901	-0.031	TRUE	FALSE	FALSE	chr1	161498623	0.156256	0.021865	TGFBI	TRUE	reported	9.426e-07	The onset of parkinson's disease (Nalls MA et al.)	0.0796	TRUE	reported	0.000866521	24.0157	FALSE	0.000866584	5.68621e-05	TRUE	0.00634158
rs12929797	T	C	T	C	0.082	-0.0017	FALSE	FALSE	FALSE	chr16	52599032	0.835294	0.008176	TGFBI	TRUE	reported	1.32e-06	The onset of parkinson's disease (Nalls MA et al.)	0.017	TRUE	reported	0.000839451	23.2648	TRUE	0.000839511	1.22262e-06	TRUE	0.000512963
rs12934900	A	T	A	T	-0.1215	0.0269	FALSE	TRUE	TRUE	chr16	30912281	0.001395	0.008418	TGFBI	TRUE	reported	4.331e-11	The onset of parkinson's disease (Nalls MA et al.)	0.0184	TRUE	reported	0.00157204	43.5999	FALSE	0.00157215	0.000288677	TRUE	0.00471014
rs142660239	T	G	T	G	-0.3772	0.0011	FALSE	FALSE	FALSE	chr1	152311266	0.973555	0.033183	TGFBI	TRUE	reported	1.283e-06	The onset of parkinson's disease (Nalls MA et al.)	0.0779	TRUE	reported	0.000845923	23.4443	TRUE	0.000845984	3.10754e-08	TRUE	0.000313786
rs144814361	T	C	T	C	0.4411	0.015	FALSE	FALSE	FALSE	chr10	119651405	0.587143	0.027625	TGFBI	TRUE	reported	9.065e-11	The onset of parkinson's disease (Nalls MA et al.)	0.068	TRUE	reported	0.00151714	42.0751	TRUE	0.00151725	8.33423e-06	TRUE	6.88645e-06
rs145217940	A	T	A	T	0.4186	-0.033	FALSE	TRUE	TRUE	chr18	71954209	0.387953	0.038224	TGFBI	TRUE	reported	8.909e-07	The onset of parkinson's disease (Nalls MA et al.)	0.0852	TRUE	reported	0.000870905	24.1373	FALSE	0.000870968	2.108e-05	TRUE	0.00189294
rs182621729	T	C	T	C	0.3083	-0.0263	FALSE	FALSE	FALSE	chr7	152720764	0.374486	0.029614	TGFBI	TRUE	reported	1.113e-06	The onset of parkinson's disease (Nalls MA et al.)	0.0633	TRUE	reported	0.00085585	23.7196	TRUE	0.000855912	2.22971e-05	TRUE	0.00222387
rs2208485	A	G	A	G	-0.0936	-0.0013	FALSE	FALSE	FALSE	chr9	17599214	0.876193	0.008344	TGFBI	TRUE	reported	2.652e-07	The onset of parkinson's disease (Nalls MA et al.)	0.0182	TRUE	reported	0.000954167	26.4471	TRUE	0.000954236	6.86437e-07	TRUE	0.000178614
rs2248244	A	G	A	G	0.1001	0.0036	FALSE	FALSE	FALSE	chr21	37480059	0.690165	0.009031	TGFBI	TRUE	reported	2.005e-06	The onset of parkinson's disease (Nalls MA et al.)	0.0211	TRUE	reported	0.000812046	22.5046	TRUE	0.000812104	4.49195e-06	TRUE	0.00100766
rs2295547	A	C	GTAATG	GTAATT	0.0894	0.0083	TRUE	FALSE	FALSE	chr20	3191595	0.346862	0.008823	TGFBI	TRUE	reported	8.768e-07	The onset of parkinson's disease (Nalls MA et al.)	0.0182	TRUE	reported	0.000870531	24.1269	FALSE	0.000870593	2.50159e-05	TRUE	0.00225094
rs28370649	A	G	A	G	-0.2836	0.029	FALSE	FALSE	FALSE	chr12	40005347	0.415648	0.035627	TGFBI	TRUE	reported	2.203e-07	The onset of parkinson's disease (Nalls MA et al.)	0.0547	TRUE	reported	0.00096972	26.8786	TRUE	0.00096979	1.87436e-05	TRUE	0.000831096
rs2949760	A	G	A	G	0.0915	0.0074	FALSE	FALSE	FALSE	chr7	143513859	0.38896	0.00859	TGFBI	TRUE	reported	1.998e-06	The onset of parkinson's disease (Nalls MA et al.)	0.0193	TRUE	reported	0.000810971	22.4748	TRUE	0.000811029	2.09807e-05	TRUE	0.00288969
rs329647	C	G	C	G	-0.1133	-0.0036	FALSE	TRUE	TRUE	chr11	133894771	0.684857	0.00887	TGFBI	TRUE	reported	1.944e-10	The onset of parkinson's disease (Nalls MA et al.)	0.0178	TRUE	reported	0.00146088	40.5124	FALSE	0.00146099	4.6855e-06	TRUE	7.12153e-06
rs34311866	T	C	T	C	-0.2272	-0.0044	FALSE	FALSE	FALSE	chr4	958159	0.662416	0.010078	TGFBI	TRUE	reported	7.974e-23	The onset of parkinson's disease (Nalls MA et al.)	0.0231	TRUE	reported	0.00348103	96.73	TRUE	0.00348128	5.40396e-06	TRUE	1.57573e-12
rs34679758	A	G	A	G	0.1275	-0.0033	FALSE	FALSE	FALSE	chr16	71961528	0.797647	0.012871	TGFBI	TRUE	reported	8.715e-07	The onset of parkinson's disease (Nalls MA et al.)	0.0259	TRUE	reported	0.000874321	24.232	TRUE	0.000874384	1.85831e-06	TRUE	0.000437465
rs35265698	C	G	C	G	0.2	0.0131	FALSE	TRUE	TRUE	chr6	32593557	0.217481	0.010622	TGFBI	TRUE	reported	3.927e-11	The onset of parkinson's disease (Nalls MA et al.)	0.0303	TRUE	reported	0.0015708	43.5656	FALSE	0.00157092	4.29195e-05	TRUE	3.671e-05
rs356203	T	C	T	C	-0.2398	-0.0143	FALSE	FALSE	FALSE	chr4	89744890	0.088255	0.008389	TGFBI	TRUE	reported	3.007e-41	The onset of parkinson's disease (Nalls MA et al.)	0.0178	TRUE	reported	0.00651106	181.479	TRUE	0.00651152	8.221e-05	TRUE	3.66187e-19
rs35749011	A	G	A	G	0.7508	-0.0509	FALSE	FALSE	FALSE	chr1	155162560	0.209422	0.040553	TGFBI	TRUE	reported	5.022e-30	The onset of parkinson's disease (Nalls MA et al.)	0.0659	TRUE	reported	0.00466527	129.792	TRUE	0.00466561	4.45473e-05	TRUE	1.43083e-14
rs41286192	A	G	A	G	-0.3164	-0.027	FALSE	FALSE	FALSE	chr6	132797077	0.244501	0.0232	TGFBI	TRUE	reported	2.298e-06	The onset of parkinson's disease (Nalls MA et al.)	0.067	TRUE	reported	0.000804644	22.2993	TRUE	0.000804702	3.82978e-05	TRUE	0.00569533
rs4488803	A	G	A	G	-0.1136	-0.0028	FALSE	FALSE	FALSE	chr3	58232625	0.728737	0.008074	TGFBI	TRUE	reported	1.076e-08	The onset of parkinson's disease (Nalls MA et al.)	0.0199	TRUE	reported	0.00117536	32.5851	TRUE	0.00117544	3.40162e-06	TRUE	5.2519e-05
rs4566208	A	G	A	G	0.0957	0.0105	FALSE	FALSE	FALSE	chr17	16107606	0.192013	0.008048	TGFBI	TRUE	reported	3.884e-08	The onset of parkinson's disease (Nalls MA et al.)	0.0174	TRUE	reported	0.00109114	30.2478	TRUE	0.00109122	4.81414e-05	TRUE	0.00114083
rs4588066	A	G	A	G	0.1046	-0.002	FALSE	FALSE	FALSE	chr18	43092999	0.809679	0.008304	TGFBI	TRUE	reported	4.453e-09	The onset of parkinson's disease (Nalls MA et al.)	0.0178	TRUE	reported	0.00124541	34.5296	TRUE	0.0012455	1.64114e-06	TRUE	2.23814e-05
rs4613239	C	G	C	G	-0.1784	-0.0115	FALSE	TRUE	TRUE	chr2	168263099	0.342687	0.01212	TGFBI	TRUE	reported	6.215e-13	The onset of parkinson's disease (Nalls MA et al.)	0.0248	TRUE	reported	0.00186511	51.7434	FALSE	0.00186525	2.54677e-05	TRUE	1.97336e-06
rs4698412	A	G	A	G	0.1258	-0.0008	FALSE	FALSE	FALSE	chr4	15735725	0.916572	0.007637	TGFBI	TRUE	reported	7.049e-14	The onset of parkinson's disease (Nalls MA et al.)	0.0168	TRUE	reported	0.00202066	56.0675	TRUE	0.00202081	3.1032e-07	TRUE	3.08944e-08
rs4774417	A	G	A	G	0.1052	0.003	FALSE	FALSE	FALSE	chr15	61701503	0.735679	0.008887	TGFBI	TRUE	reported	4.626e-08	The onset of parkinson's disease (Nalls MA et al.)	0.0192	TRUE	reported	0.0010829	30.0191	TRUE	0.00108298	3.22196e-06	TRUE	0.000104921
rs4810686	T	C	T	C	0.0949	-0.0021	FALSE	FALSE	FALSE	chr20	47780100	0.791285	0.007935	TGFBI	TRUE	reported	3.697e-07	The onset of parkinson's disease (Nalls MA et al.)	0.0187	TRUE	reported	0.000929128	25.7524	TRUE	0.000929195	1.98014e-06	TRUE	0.00028931
rs4836108	A	G	A	G	0.1094	-0.0092	FALSE	FALSE	FALSE	chr5	124674568	0.262994	0.008219	TGFBI	TRUE	reported	1.198e-06	The onset of parkinson's disease (Nalls MA et al.)	0.0225	TRUE	reported	0.000852961	23.6395	TRUE	0.000853022	3.54392e-05	TRUE	0.00374758
rs4851487	T	C	T	C	0.0808	-0.0093	FALSE	FALSE	FALSE	chr2	101686516	0.261361	0.00828	TGFBI	TRUE	reported	3.249e-06	The onset of parkinson's disease (Nalls MA et al.)	0.0174	TRUE	reported	0.000778066	21.5622	TRUE	0.000778122	3.56701e-05	TRUE	0.00627857
rs58879558	T	C	T	C	0.2383	0.0055	FALSE	FALSE	FALSE	chr17	46018101	0.593484	0.010304	TGFBI	TRUE	reported	1.363e-21	The onset of parkinson's disease (Nalls MA et al.)	0.025	TRUE	reported	0.00327021	90.8525	TRUE	0.00327044	8.05746e-06	TRUE	1.19724e-11
rs61835654	T	C	T	C	-0.1032	0.0001	FALSE	FALSE	FALSE	chr1	226795629	0.992515	0.01066	TGFBI	TRUE	reported	1.853e-06	The onset of parkinson's disease (Nalls MA et al.)	0.0216	TRUE	reported	0.000823615	22.8255	TRUE	0.000823674	2.48899e-09	TRUE	0.000355472
rs620490	T	G	T	G	0.1174	-0.0185	FALSE	FALSE	FALSE	chr8	16840070	0.046618	0.009298	TGFBI	TRUE	reported	6.456e-10	The onset of parkinson's disease (Nalls MA et al.)	0.019	TRUE	reported	0.00137677	38.1766	TRUE	0.00137687	0.000111923	TRUE	0.000940075
rs6715875	T	C	T	C	-0.2902	-0.0084	FALSE	FALSE	FALSE	chr2	181434952	0.691322	0.021155	TGFBI	TRUE	reported	1.246e-06	The onset of parkinson's disease (Nalls MA et al.)	0.0599	TRUE	reported	0.000846844	23.4698	TRUE	0.000846905	4.45969e-06	TRUE	0.000767572
rs6741007	T	G	T	G	0.1233	-0.0081	FALSE	FALSE	FALSE	chr2	134779549	0.36497	0.008941	TGFBI	TRUE	reported	2.087e-12	The onset of parkinson's disease (Nalls MA et al.)	0.0175	TRUE	reported	0.00178938	49.6385	TRUE	0.00178951	2.31903e-05	TRUE	2.93281e-06
rs6808178	T	C	T	C	0.0864	-0.0007	FALSE	FALSE	FALSE	chr3	28664199	0.934035	0.008457	TGFBI	TRUE	reported	7.199e-07	The onset of parkinson's disease (Nalls MA et al.)	0.0174	TRUE	reported	0.000889554	24.6546	TRUE	0.000889619	1.93842e-07	TRUE	0.000249554
rs73032517	A	G	A	G	-0.2706	-0.0128	FALSE	FALSE	FALSE	chr3	18158110	0.473823	0.01787	TGFBI	TRUE	reported	1.267e-06	The onset of parkinson's disease (Nalls MA et al.)	0.0558	TRUE	reported	0.000848494	23.5156	TRUE	0.000848555	1.45066e-05	TRUE	0.00159632
rs75505347	T	C	T	C	0.3917	-0.0163	FALSE	FALSE	FALSE	chr12	40491747	0.547813	0.02712	TGFBI	TRUE	reported	6.117e-09	The onset of parkinson's disease (Nalls MA et al.)	0.0674	TRUE	reported	0.00121811	33.7719	TRUE	0.0012182	1.02191e-05	TRUE	7.73197e-05
rs75646569	T	G	T	G	-0.1916	-0.0144	FALSE	FALSE	FALSE	chr5	61049597	0.274694	0.013183	TGFBI	TRUE	reported	5.618e-13	The onset of parkinson's disease (Nalls MA et al.)	0.0266	TRUE	reported	0.00187001	51.8796	TRUE	0.00187015	3.37486e-05	TRUE	3.03785e-06
rs7695720	A	C	A	C	0.1255	0.0083	FALSE	FALSE	FALSE	chr4	76262147	0.414293	0.010167	TGFBI	TRUE	reported	1.528e-09	The onset of parkinson's disease (Nalls MA et al.)	0.0208	TRUE	reported	0.00131287	36.4023	TRUE	0.00131296	1.88505e-05	TRUE	7.00252e-05
rs7818035	A	G	A	G	-0.693	0.0076	FALSE	FALSE	FALSE	chr8	11470727	0.882859	0.051579	TGFBI	TRUE	reported	1.244e-06	The onset of parkinson's disease (Nalls MA et al.)	0.1429	TRUE	reported	0.000848522	23.5164	TRUE	0.000848584	6.13775e-07	TRUE	0.000409641
rs79436216	A	G	A	G	-0.2816	0.0048	FALSE	FALSE	FALSE	chr12	63869748	0.843096	0.02425	TGFBI	TRUE	reported	3.022e-06	The onset of parkinson's disease (Nalls MA et al.)	0.0603	TRUE	reported	0.000786899	21.8072	TRUE	0.000786955	1.10786e-06	TRUE	0.000763595
rs8080714	T	C	T	C	0.1016	0.0042	FALSE	FALSE	FALSE	chr17	68276036	0.616251	0.00838	TGFBI	TRUE	reported	1.029e-06	The onset of parkinson's disease (Nalls MA et al.)	0.0208	TRUE	reported	0.000860829	23.8577	TRUE	0.000860891	7.10327e-06	TRUE	0.000883157
rs823106	C	G	C	G	-0.1492	0.0121	FALSE	TRUE	TRUE	chr1	205687325	0.377847	0.013721	TGFBI	TRUE	reported	4.1e-10	The onset of parkinson's disease (Nalls MA et al.)	0.0239	TRUE	reported	0.00140527	38.9682	FALSE	0.00140538	2.19846e-05	TRUE	4.31645e-05
rs847685	C	G	C	G	-0.1483	0.0087	FALSE	TRUE	TRUE	chr17	50123470	0.409985	0.010559	TGFBI	TRUE	reported	3.983e-07	The onset of parkinson's disease (Nalls MA et al.)	0.0293	TRUE	reported	0.00092422	25.6163	FALSE	0.000924287	1.91976e-05	TRUE	0.00117957
rs858295	A	G	A	G	0.1039	0.0089	FALSE	FALSE	FALSE	chr7	23205950	0.289741	0.008407	TGFBI	TRUE	reported	3.831e-09	The onset of parkinson's disease (Nalls MA et al.)	0.0176	TRUE	reported	0.00125687	34.8477	TRUE	0.00125696	3.16856e-05	TRUE	0.000200279
rs9840232	T	C	T	C	0.1157	0.0045	FALSE	FALSE	FALSE	chr3	151334574	0.661085	0.010264	TGFBI	TRUE	reported	6.565e-07	The onset of parkinson's disease (Nalls MA et al.)	0.0233	TRUE	reported	0.000889607	24.6561	TRUE	0.000889672	5.43812e-06	TRUE	0.000609935
rs9845968	A	G	A	G	-0.0842	0.0045	FALSE	FALSE	FALSE	chr3	46489654	0.578401	0.008098	TGFBI	TRUE	reported	1.416e-06	The onset of parkinson's disease (Nalls MA et al.)	0.0175	TRUE	reported	0.000835248	23.1482	TRUE	0.000835308	8.73725e-06	TRUE	0.00122115
rs113730632	G	A	G	A	0.41094	-0.0008	FALSE	FALSE	FALSE	chr3	23951314	0.950726	0.012946	FCGR2A	TRUE	reported	1.648e-06	Cognitive progression in parkinson's disease (Tan MMX et al.)	0.0857483	TRUE	reported	0.00817053	22.9506	TRUE	0.00817634	1.07999e-07	TRUE	4.42654e-06
rs143371462	G	A	G	A	-0.636032	-0.0033	FALSE	FALSE	FALSE	chr12	20812884	0.90589	0.027913	FCGR2A	TRUE	reported	6.75934e-07	Cognitive progression in parkinson's disease (Tan MMX et al.)	0.128022	TRUE	reported	0.00877542	24.6648	TRUE	0.00878167	3.94619e-07	TRUE	2.09728e-06
rs17092224	C	G	C	G	-0.26771	0.0037	FALSE	TRUE	TRUE	chr11	107127349	0.758559	0.012037	FCGR2A	TRUE	reported	3.85251e-06	Cognitive progression in parkinson's disease (Tan MMX et al.)	0.0579561	TRUE	reported	0.00759499	21.3216	FALSE	0.0076004	2.67248e-06	TRUE	1.31364e-05
rs2956605	A	C	A	C	-0.171526	0.0035	FALSE	FALSE	FALSE	chr8	74970819	0.629358	0.007252	FCGR2A	TRUE	reported	3.70084e-06	Cognitive progression in parkinson's disease (Tan MMX et al.)	0.0370666	TRUE	reported	0.00762217	21.3985	TRUE	0.0076276	6.58857e-06	TRUE	1.5714e-05
rs34105455	G	A	G	A	-0.24632	-0.0075	FALSE	FALSE	FALSE	chr11	8882396	0.495025	0.010992	FCGR2A	TRUE	reported	3.64359e-06	Cognitive progression in parkinson's disease (Tan MMX et al.)	0.0531924	TRUE	reported	0.00763273	21.4283	TRUE	0.00763817	1.31615e-05	TRUE	1.97497e-05
rs429358	C	T	C	T	-0.381391	-0.0197	FALSE	FALSE	FALSE	chr19	44908684	0.033151	0.009248	FCGR2A	TRUE	reported	2.52773e-13	Cognitive progression in parkinson's disease (Tan MMX et al.)	0.0521209	TRUE	reported	0.0188435	53.5064	TRUE	0.0188568	0.000128291	TRUE	1.14756e-10
rs5755468	C	T	C	T	-0.170503	0.0116	FALSE	FALSE	FALSE	chr22	34970241	0.108232	0.007222	FCGR2A	TRUE	reported	4.15675e-06	Cognitive progression in parkinson's disease (Tan MMX et al.)	0.0370386	TRUE	reported	0.00754351	21.176	TRUE	0.00754889	7.29471e-05	TRUE	6.55745e-05
rs6488987	C	T	C	T	0.178	0.0109	FALSE	FALSE	FALSE	chr12	125083207	0.129183	0.007184	FCGR2A	TRUE	reported	1.65091e-06	Cognitive progression in parkinson's disease (Tan MMX et al.)	0.037145	TRUE	reported	0.00816929	22.9471	TRUE	0.0081751	6.50667e-05	TRUE	2.70653e-05
rs17367669	T	G	T	G	0.205568	0.0075	FALSE	FALSE	FALSE	chr5	122191027	0.416089	0.009223	FCGR2A	TRUE	reported	1.86399e-06	Motor progression in parkinson's disease (Tan MMX et al.)	0.0431173	TRUE	reported	0.007918	22.7145	TRUE	0.00792352	1.87086e-05	TRUE	1.31388e-05
rs6741991	G	A	CACACATACAC	TACACATACAC	0.197311	-0.0057	TRUE	FALSE	FALSE	chr2	23493673	0.489983	0.008257	FCGR2A	TRUE	reported	2.91008e-06	Motor progression in parkinson's disease (Tan MMX et al.)	0.0421869	TRUE	reported	0.00762227	21.8596	FALSE	0.00762759	1.34745e-05	TRUE	1.67226e-05
rs72767442	A	T	A	T	-0.175821	0.0023	FALSE	TRUE	TRUE	chr15	94320087	0.743635	0.007033	FCGR2A	TRUE	reported	1.6886e-06	Motor progression in parkinson's disease (Tan MMX et al.)	0.0367249	TRUE	reported	0.00798361	22.9042	FALSE	0.00798917	3.02524e-06	TRUE	6.49657e-06
rs7870456	T	C	T	C	0.208959	0.0058	FALSE	FALSE	FALSE	chr9	8454921	0.474379	0.008108	FCGR2A	TRUE	reported	1.52574e-06	Motor progression in parkinson's disease (Tan MMX et al.)	0.0434622	TRUE	reported	0.00805097	23.099	TRUE	0.00805658	1.44661e-05	TRUE	9.72524e-06
rs10253857	T	C	T	C	-0.234446	-0.0106	FALSE	FALSE	FALSE	chr7	17673826	0.248182	0.009179	FCGR2A	TRUE	reported	3.86158e-06	Composite progression in parkinson's disease (Tan MMX et al.)	0.0507602	TRUE	reported	0.00768365	21.3169	TRUE	0.00768919	3.77099e-05	TRUE	3.59629e-05
rs11634227	C	T	C	T	-0.208777	0.0044	FALSE	FALSE	FALSE	chr15	94318611	0.532507	0.007049	FCGR2A	TRUE	reported	1.19479e-06	Composite progression in parkinson's disease (Tan MMX et al.)	0.0429892	TRUE	reported	0.00848834	23.5685	TRUE	0.00849445	1.1021e-05	TRUE	6.71316e-06
rs13424530	A	G	CTCCAC	TTCCAC	0.197397	0.0049	TRUE	FALSE	FALSE	chr2	108292945	0.481181	0.006956	FCGR2A	TRUE	reported	4.05649e-06	Composite progression in parkinson's disease (Tan MMX et al.)	0.0428336	TRUE	reported	0.00764989	21.2225	FALSE	0.00765541	1.40359e-05	TRUE	2.2043e-05
rs17367669	T	G	T	G	0.233637	0.0075	FALSE	FALSE	FALSE	chr5	122191027	0.416089	0.009223	FCGR2A	TRUE	reported	3.30496e-06	Composite progression in parkinson's disease (Tan MMX et al.)	0.0502349	TRUE	reported	0.0077903	21.6151	TRUE	0.00779591	1.87086e-05	TRUE	2.0948e-05
rs17554587	C	G	C	G	0.241553	0.0096	FALSE	TRUE	TRUE	chr15	45744252	0.321684	0.009687	FCGR2A	TRUE	reported	3.10605e-06	Composite progression in parkinson's disease (Tan MMX et al.)	0.0517944	TRUE	reported	0.0078329	21.7342	FALSE	0.00783854	2.7767e-05	TRUE	2.45155e-05
rs224750	T	C	T	C	-0.214118	-0.0052	FALSE	FALSE	FALSE	chr10	33942102	0.484359	0.007436	FCGR2A	TRUE	reported	1.08548e-06	Composite progression in parkinson's disease (Tan MMX et al.)	0.0439174	TRUE	reported	0.00855422	23.753	TRUE	0.00856038	1.38366e-05	TRUE	6.77884e-06
rs429358	C	T	C	T	0.349423	-0.0197	FALSE	FALSE	FALSE	chr19	44908684	0.033151	0.009248	FCGR2A	TRUE	reported	1.17312e-08	Composite progression in parkinson's disease (Tan MMX et al.)	0.0612637	TRUE	reported	0.0116702	32.5073	TRUE	0.0116785	0.000128291	TRUE	9.12065e-07
rs62343939	T	C	T	C	0.42749	0.0254	FALSE	FALSE	FALSE	chr5	4699328	0.101575	0.015514	FCGR2A	TRUE	reported	3.25268e-06	Composite progression in parkinson's disease (Tan MMX et al.)	0.0918508	TRUE	reported	0.00780123	21.6457	TRUE	0.00780685	7.5786e-05	TRUE	5.42666e-05
rs79987229	T	A	T	A	0.851851	0.0384	FALSE	TRUE	TRUE	chr6	119112570	0.166727	0.02777	FCGR2A	TRUE	reported	2.57262e-06	Composite progression in parkinson's disease (Tan MMX et al.)	0.181157	TRUE	reported	0.00796203	22.0954	FALSE	0.00796777	5.40861e-05	TRUE	3.31312e-05
rs10513789	T	G	T	G	0.1596	0.001	FALSE	FALSE	FALSE	chr3	183042285	0.913263	0.009181	FCGR2A	TRUE	reported	3.185e-13	The onset of parkinson's disease (Nalls MA et al.)	0.0219	TRUE	reported	0.00191415	53.1063	TRUE	0.00191429	3.35521e-07	TRUE	7.30445e-08
rs10756905	T	C	T	C	0.1011	-0.0166	FALSE	FALSE	FALSE	chr9	17726890	0.034332	0.007844	FCGR2A	TRUE	reported	2.456e-07	The onset of parkinson's disease (Nalls MA et al.)	0.0196	TRUE	reported	0.000959849	26.6047	TRUE	0.000959919	0.000126637	TRUE	0.0139029
rs10766301	T	C	T	C	0.0907	-0.0031	FALSE	FALSE	FALSE	chr11	16195867	0.650008	0.006832	FCGR2A	TRUE	reported	2.205e-06	The onset of parkinson's disease (Nalls MA et al.)	0.0192	TRUE	reported	0.000805179	22.3142	TRUE	0.000805237	5.82156e-06	TRUE	0.00120973
rs10847864	T	G	T	C	0.1274	-0.0706	TRUE	FALSE	FALSE	chr12	122842051	0.635315	0.148864	FCGR2A	TRUE	reported	9.812e-13	The onset of parkinson's disease (Nalls MA et al.)	0.0179	TRUE	reported	0.00182587	50.6526	FALSE	0.001826	6.36067e-06	TRUE	5.33027e-07
rs111972941	A	G	A	G	-0.2482	0.0062	FALSE	FALSE	FALSE	chr1	4763649	0.783581	0.022574	FCGR2A	TRUE	reported	1.375e-06	The onset of parkinson's disease (Nalls MA et al.)	0.0514	TRUE	reported	0.000841282	23.3156	TRUE	0.000841343	2.13337e-06	TRUE	0.000595693
rs112413063	T	C	T	C	0.1813	0.0022	FALSE	FALSE	FALSE	chr2	28907721	0.876488	0.014155	FCGR2A	TRUE	reported	4.618e-06	The onset of parkinson's disease (Nalls MA et al.)	0.0396	TRUE	reported	0.000756322	20.9592	TRUE	0.000756376	6.83145e-07	TRUE	0.000883927
rs114797774	T	C	GTTCTAACCAGGGACAAA	GTTCTAACCAGGGACAAG	0.3901	0.65	TRUE	FALSE	FALSE	chr1	161498623	2.714e-138	0.025966	FCGR2A	TRUE	reported	9.426e-07	The onset of parkinson's disease (Nalls MA et al.)	0.0796	TRUE	reported	0.000866521	24.0157	FALSE	0.000866584	0.0174184	FALSE	6.40674e-38
rs12929797	T	C	T	C	0.082	0.0052	FALSE	FALSE	FALSE	chr16	52599032	0.467223	0.007153	FCGR2A	TRUE	reported	1.32e-06	The onset of parkinson's disease (Nalls MA et al.)	0.017	TRUE	reported	0.000839451	23.2648	TRUE	0.000839511	1.49451e-05	TRUE	0.00174848
rs12934900	A	T	A	T	-0.1215	0.0129	FALSE	TRUE	TRUE	chr16	30912281	0.076901	0.007292	FCGR2A	TRUE	reported	4.331e-11	The onset of parkinson's disease (Nalls MA et al.)	0.0184	TRUE	reported	0.00157204	43.5999	FALSE	0.00157215	8.84909e-05	TRUE	0.000162314
rs142660239	T	G	T	G	-0.3772	-0.0616	FALSE	FALSE	FALSE	chr1	152311266	0.133518	0.041056	FCGR2A	TRUE	reported	1.283e-06	The onset of parkinson's disease (Nalls MA et al.)	0.0779	TRUE	reported	0.000845923	23.4443	TRUE	0.000845984	6.36566e-05	TRUE	0.00850508
rs144814361	T	C	T	C	0.4411	0.0206	FALSE	FALSE	FALSE	chr10	119651405	0.388862	0.023907	FCGR2A	TRUE	reported	9.065e-11	The onset of parkinson's disease (Nalls MA et al.)	0.068	TRUE	reported	0.00151714	42.0751	TRUE	0.00151725	2.09878e-05	TRUE	1.81916e-05
rs145217940	A	T	A	T	0.4186	0.0059	FALSE	TRUE	TRUE	chr18	71954209	0.859114	0.033239	FCGR2A	TRUE	reported	8.909e-07	The onset of parkinson's disease (Nalls MA et al.)	0.0852	TRUE	reported	0.000870905	24.1373	FALSE	0.000870968	8.91112e-07	TRUE	0.000369386
rs182621729	T	C	T	C	0.3083	-0.0306	FALSE	FALSE	FALSE	chr7	152720764	0.232509	0.02563	FCGR2A	TRUE	reported	1.113e-06	The onset of parkinson's disease (Nalls MA et al.)	0.0633	TRUE	reported	0.00085585	23.7196	TRUE	0.000855912	4.02966e-05	TRUE	0.00429099
rs2208485	A	G	A	G	-0.0936	0.0054	FALSE	FALSE	FALSE	chr9	17599214	0.446415	0.007092	FCGR2A	TRUE	reported	2.652e-07	The onset of parkinson's disease (Nalls MA et al.)	0.0182	TRUE	reported	0.000954167	26.4471	TRUE	0.000954236	1.63948e-05	TRUE	0.000819413
rs2248244	A	G	A	G	0.1001	0.0126	FALSE	FALSE	FALSE	chr21	37480059	0.107717	0.007833	FCGR2A	TRUE	reported	2.005e-06	The onset of parkinson's disease (Nalls MA et al.)	0.0211	TRUE	reported	0.000812046	22.5046	TRUE	0.000812104	7.31403e-05	TRUE	0.0128951
rs2295547	A	C	GTAATG	GTAATT	0.0894	-0.0018	TRUE	FALSE	FALSE	chr20	3191595	0.817912	0.007818	FCGR2A	TRUE	reported	8.768e-07	The onset of parkinson's disease (Nalls MA et al.)	0.0182	TRUE	reported	0.000870531	24.1269	FALSE	0.000870593	1.4985e-06	TRUE	0.00042231
rs28370649	A	G	A	G	-0.2836	-0.0217	FALSE	FALSE	FALSE	chr12	40005347	0.481244	0.030811	FCGR2A	TRUE	reported	2.203e-07	The onset of parkinson's disease (Nalls MA et al.)	0.0547	TRUE	reported	0.00096972	26.8786	TRUE	0.00096979	1.40322e-05	TRUE	0.000637993
rs2949760	A	G	A	G	0.0915	0.0028	FALSE	FALSE	FALSE	chr7	143513859	0.708416	0.007487	FCGR2A	TRUE	reported	1.998e-06	The onset of parkinson's disease (Nalls MA et al.)	0.0193	TRUE	reported	0.000810971	22.4748	TRUE	0.000811029	3.95413e-06	TRUE	0.000959086
rs329647	C	G	C	G	-0.1133	0.0011	FALSE	TRUE	TRUE	chr11	133894771	0.888142	0.007821	FCGR2A	TRUE	reported	1.944e-10	The onset of parkinson's disease (Nalls MA et al.)	0.0178	TRUE	reported	0.00146088	40.5124	FALSE	0.00146099	5.6268e-07	TRUE	3.07021e-06
rs34311866	T	C	T	C	-0.2272	-0.0025	FALSE	FALSE	FALSE	chr4	958159	0.769458	0.00853	FCGR2A	TRUE	reported	7.974e-23	The onset of parkinson's disease (Nalls MA et al.)	0.0231	TRUE	reported	0.00348103	96.73	TRUE	0.00348128	2.43522e-06	TRUE	7.90305e-13
rs34679758	A	G	A	G	0.1275	-0.0215	FALSE	FALSE	FALSE	chr16	71961528	0.052052	0.011067	FCGR2A	TRUE	reported	8.715e-07	The onset of parkinson's disease (Nalls MA et al.)	0.0259	TRUE	reported	0.000874321	24.232	TRUE	0.000874384	0.000106681	TRUE	0.0164395
rs35265698	C	G	C	G	0.2	0.0033	FALSE	TRUE	TRUE	chr6	32593557	0.722304	0.009286	FCGR2A	TRUE	reported	3.927e-11	The onset of parkinson's disease (Nalls MA et al.)	0.0303	TRUE	reported	0.0015708	43.5656	FALSE	0.00157092	3.56379e-06	TRUE	2.49301e-06
rs356203	T	C	T	C	-0.2398	-0.0087	FALSE	FALSE	FALSE	chr4	89744890	0.230405	0.007254	FCGR2A	TRUE	reported	3.007e-41	The onset of parkinson's disease (Nalls MA et al.)	0.0178	TRUE	reported	0.00651106	181.479	TRUE	0.00651152	4.06981e-05	TRUE	1.66941e-20
rs35749011	A	G	A	G	0.7508	0.0377	FALSE	FALSE	FALSE	chr1	155162560	0.437781	0.048586	FCGR2A	TRUE	reported	5.022e-30	The onset of parkinson's disease (Nalls MA et al.)	0.0659	TRUE	reported	0.00466527	129.792	TRUE	0.00466561	1.70257e-05	TRUE	1.13661e-15
rs41286192	A	G	A	G	-0.3164	0.0182	FALSE	FALSE	FALSE	chr6	132797077	0.364823	0.020084	FCGR2A	TRUE	reported	2.298e-06	The onset of parkinson's disease (Nalls MA et al.)	0.067	TRUE	reported	0.000804644	22.2993	TRUE	0.000804702	2.32205e-05	TRUE	0.0033298
rs4488803	A	G	A	G	-0.1136	-0.0044	FALSE	FALSE	FALSE	chr3	58232625	0.530153	0.007009	FCGR2A	TRUE	reported	1.076e-08	The onset of parkinson's disease (Nalls MA et al.)	0.0199	TRUE	reported	0.00117536	32.5851	TRUE	0.00117544	1.11465e-05	TRUE	0.000114357
rs4566208	A	G	A	G	0.0957	0.0093	FALSE	FALSE	FALSE	chr17	16107606	0.181167	0.006955	FCGR2A	TRUE	reported	3.884e-08	The onset of parkinson's disease (Nalls MA et al.)	0.0174	TRUE	reported	0.00109114	30.2478	TRUE	0.00109122	5.05693e-05	TRUE	0.00123039
rs4588066	A	G	A	G	0.1046	-0.005	FALSE	FALSE	FALSE	chr18	43092999	0.494251	0.007315	FCGR2A	TRUE	reported	4.453e-09	The onset of parkinson's disease (Nalls MA et al.)	0.0178	TRUE	reported	0.00124541	34.5296	TRUE	0.0012455	1.3218e-05	TRUE	7.93648e-05
rs4613239	C	G	C	G	-0.1784	-0.0044	FALSE	TRUE	TRUE	chr2	168263099	0.67348	0.010442	FCGR2A	TRUE	reported	6.215e-13	The onset of parkinson's disease (Nalls MA et al.)	0.0248	TRUE	reported	0.00186511	51.7434	FALSE	0.00186525	5.02281e-06	TRUE	3.2955e-07
rs4698412	A	G	A	G	0.1258	0.0031	FALSE	FALSE	FALSE	chr4	15735725	0.656601	0.006972	FCGR2A	TRUE	reported	7.049e-14	The onset of parkinson's disease (Nalls MA et al.)	0.0168	TRUE	reported	0.00202066	56.0675	TRUE	0.00202081	5.5909e-06	TRUE	1.08993e-07
rs4774417	A	G	A	G	0.1052	-0.0069	FALSE	FALSE	FALSE	chr15	61701503	0.360785	0.00755	FCGR2A	TRUE	reported	4.626e-08	The onset of parkinson's disease (Nalls MA et al.)	0.0192	TRUE	reported	0.0010829	30.0191	TRUE	0.00108298	2.36148e-05	TRUE	0.000470505
rs4810686	T	C	T	C	0.0949	-0.0011	FALSE	FALSE	FALSE	chr20	47780100	0.869274	0.006684	FCGR2A	TRUE	reported	3.697e-07	The onset of parkinson's disease (Nalls MA et al.)	0.0187	TRUE	reported	0.000929128	25.7524	TRUE	0.000929195	7.65711e-07	TRUE	0.000223371
rs4836108	A	G	A	G	0.1094	-0.0087	FALSE	FALSE	FALSE	chr5	124674568	0.211837	0.006968	FCGR2A	TRUE	reported	1.198e-06	The onset of parkinson's disease (Nalls MA et al.)	0.0225	TRUE	reported	0.000852961	23.6395	TRUE	0.000853022	4.40925e-05	TRUE	0.00490764
rs4851487	T	C	T	C	0.0808	-0.0045	FALSE	FALSE	FALSE	chr2	101686516	0.527119	0.007116	FCGR2A	TRUE	reported	3.249e-06	The onset of parkinson's disease (Nalls MA et al.)	0.0174	TRUE	reported	0.000778066	21.5622	TRUE	0.000778122	1.13074e-05	TRUE	0.0022274
rs58879558	T	C	T	C	0.2383	0.0159	FALSE	FALSE	FALSE	chr17	46018101	0.076469	0.008975	FCGR2A	TRUE	reported	1.363e-21	The onset of parkinson's disease (Nalls MA et al.)	0.025	TRUE	reported	0.00327021	90.8525	TRUE	0.00327044	8.87513e-05	TRUE	2.51832e-09
rs61835654	T	C	T	C	-0.1032	0.0098	FALSE	FALSE	FALSE	chr1	226795629	0.42757	0.012353	FCGR2A	TRUE	reported	1.853e-06	The onset of parkinson's disease (Nalls MA et al.)	0.0216	TRUE	reported	0.000823615	22.8255	TRUE	0.000823674	1.78007e-05	TRUE	0.00227646
rs620490	T	G	T	G	0.1174	-0.0095	FALSE	FALSE	FALSE	chr8	16840070	0.238673	0.008062	FCGR2A	TRUE	reported	6.456e-10	The onset of parkinson's disease (Nalls MA et al.)	0.019	TRUE	reported	0.00137677	38.1766	TRUE	0.00137687	3.92596e-05	TRUE	0.000120319
rs6715875	T	C	T	C	-0.2902	0.0107	FALSE	FALSE	FALSE	chr2	181434952	0.556436	0.018193	FCGR2A	TRUE	reported	1.246e-06	The onset of parkinson's disease (Nalls MA et al.)	0.0599	TRUE	reported	0.000846844	23.4698	TRUE	0.000846905	9.78427e-06	TRUE	0.00120538
rs6741007	T	G	T	G	0.1233	0.0108	FALSE	FALSE	FALSE	chr2	134779549	0.161093	0.007707	FCGR2A	TRUE	reported	2.087e-12	The onset of parkinson's disease (Nalls MA et al.)	0.0175	TRUE	reported	0.00178938	49.6385	TRUE	0.00178951	5.54846e-05	TRUE	1.37846e-05
rs6808178	T	C	T	C	0.0864	-0.0091	FALSE	FALSE	FALSE	chr3	28664199	0.195431	0.007029	FCGR2A	TRUE	reported	7.199e-07	The onset of parkinson's disease (Nalls MA et al.)	0.0174	TRUE	reported	0.000889554	24.6546	TRUE	0.000889619	4.74198e-05	TRUE	0.00424282
rs73032517	A	G	A	G	-0.2706	-0.0202	FALSE	FALSE	FALSE	chr3	18158110	0.190655	0.015436	FCGR2A	TRUE	reported	1.267e-06	The onset of parkinson's disease (Nalls MA et al.)	0.0558	TRUE	reported	0.000848494	23.5156	TRUE	0.000848555	4.84188e-05	TRUE	0.00570869
rs75505347	T	C	T	C	0.3917	0.0174	FALSE	FALSE	FALSE	chr12	40491747	0.457964	0.023444	FCGR2A	TRUE	reported	6.117e-09	The onset of parkinson's disease (Nalls MA et al.)	0.0674	TRUE	reported	0.00121811	33.7719	TRUE	0.0012182	1.5583e-05	TRUE	0.00011385
rs75646569	T	G	T	G	-0.1916	-0.014	FALSE	FALSE	FALSE	chr5	61049597	0.207764	0.011113	FCGR2A	TRUE	reported	5.618e-13	The onset of parkinson's disease (Nalls MA et al.)	0.0266	TRUE	reported	0.00187001	51.8796	TRUE	0.00187015	4.48898e-05	TRUE	5.18258e-06
rs7695720	A	C	A	C	0.1255	0.0048	FALSE	FALSE	FALSE	chr4	76262147	0.5862	0.008818	FCGR2A	TRUE	reported	1.528e-09	The onset of parkinson's disease (Nalls MA et al.)	0.0208	TRUE	reported	0.00131287	36.4023	TRUE	0.00131296	8.38108e-06	TRUE	3.23191e-05
rs7818035	A	G	A	G	-0.693	0.0367	FALSE	FALSE	FALSE	chr8	11470727	0.408963	0.044446	FCGR2A	TRUE	reported	1.244e-06	The onset of parkinson's disease (Nalls MA et al.)	0.1429	TRUE	reported	0.000848522	23.5164	TRUE	0.000848584	1.92746e-05	TRUE	0.00204043
rs79436216	A	G	A	G	-0.2816	-0.023	FALSE	FALSE	FALSE	chr12	63869748	0.274805	0.021061	FCGR2A	TRUE	reported	3.022e-06	The onset of parkinson's disease (Nalls MA et al.)	0.0603	TRUE	reported	0.000786899	21.8072	TRUE	0.000786955	3.37217e-05	TRUE	0.00555157
rs8080714	T	C	T	C	0.1016	0.0003	FALSE	FALSE	FALSE	chr17	68276036	0.970235	0.00804	FCGR2A	TRUE	reported	1.029e-06	The onset of parkinson's disease (Nalls MA et al.)	0.0208	TRUE	reported	0.000860829	23.8577	TRUE	0.000860891	3.93714e-08	TRUE	0.000280439
rs823106	C	G	C	G	-0.1492	-0.0059	FALSE	TRUE	TRUE	chr1	205687325	0.722348	0.016605	FCGR2A	TRUE	reported	4.1e-10	The onset of parkinson's disease (Nalls MA et al.)	0.0239	TRUE	reported	0.00140527	38.9682	FALSE	0.00140538	3.56905e-06	TRUE	9.048e-06
rs847685	C	G	C	G	-0.1483	0.0089	FALSE	TRUE	TRUE	chr17	50123470	0.331241	0.00916	FCGR2A	TRUE	reported	3.983e-07	The onset of parkinson's disease (Nalls MA et al.)	0.0293	TRUE	reported	0.00092422	25.6163	FALSE	0.000924287	2.66957e-05	TRUE	0.00165569
rs858295	A	G	A	G	0.1039	-0.0065	FALSE	FALSE	FALSE	chr7	23205950	0.374595	0.007321	FCGR2A	TRUE	reported	3.831e-09	The onset of parkinson's disease (Nalls MA et al.)	0.0176	TRUE	reported	0.00125687	34.8477	TRUE	0.00125696	2.22871e-05	TRUE	0.000127191
rs9840232	T	C	T	C	0.1157	0.0036	FALSE	FALSE	FALSE	chr3	151334574	0.682267	0.008794	FCGR2A	TRUE	reported	6.565e-07	The onset of parkinson's disease (Nalls MA et al.)	0.0233	TRUE	reported	0.000889607	24.6561	TRUE	0.000889672	4.74122e-06	TRUE	0.000568078
rs9845968	A	G	A	G	-0.0842	0.0064	FALSE	FALSE	FALSE	chr3	46489654	0.359112	0.006979	FCGR2A	TRUE	reported	1.416e-06	The onset of parkinson's disease (Nalls MA et al.)	0.0175	TRUE	reported	0.000835248	23.1482	TRUE	0.000835308	2.37943e-05	TRUE	0.00274987
rs113730632	G	A	G	A	0.41094	0.0025	FALSE	FALSE	FALSE	chr3	23951314	0.84422	0.012723	FCGR2B	TRUE	reported	1.648e-06	Cognitive progression in parkinson's disease (Tan MMX et al.)	0.0857483	TRUE	reported	0.00817053	22.9506	TRUE	0.00817634	1.09198e-06	TRUE	5.2665e-06
rs143371462	G	A	G	A	-0.636032	0.009	FALSE	FALSE	FALSE	chr12	20812884	0.746652	0.027859	FCGR2B	TRUE	reported	6.75934e-07	Cognitive progression in parkinson's disease (Tan MMX et al.)	0.128022	TRUE	reported	0.00877542	24.6648	TRUE	0.00878167	2.94657e-06	TRUE	2.75196e-06
rs17092224	C	G	C	G	-0.26771	0.0066	FALSE	TRUE	TRUE	chr11	107127349	0.578378	0.011876	FCGR2B	TRUE	reported	3.85251e-06	Cognitive progression in parkinson's disease (Tan MMX et al.)	0.0579561	TRUE	reported	0.00759499	21.3216	FALSE	0.0076004	8.7356e-06	TRUE	1.78104e-05
rs2956605	A	C	A	C	-0.171526	0.0023	FALSE	FALSE	FALSE	chr8	74970819	0.743195	0.00702	FCGR2B	TRUE	reported	3.70084e-06	Cognitive progression in parkinson's disease (Tan MMX et al.)	0.0370666	TRUE	reported	0.00762217	21.3985	TRUE	0.0076276	3.03636e-06	TRUE	1.29874e-05
rs34105455	G	A	G	A	-0.24632	0.0069	FALSE	FALSE	FALSE	chr11	8882396	0.529374	0.01097	FCGR2B	TRUE	reported	3.64359e-06	Cognitive progression in parkinson's disease (Tan MMX et al.)	0.0531924	TRUE	reported	0.00763273	21.4283	TRUE	0.00763817	1.11846e-05	TRUE	1.8513e-05
rs429358	C	T	C	T	-0.381391	0.0013	FALSE	FALSE	FALSE	chr19	44908684	0.886649	0.00912	FCGR2B	TRUE	reported	2.52773e-13	Cognitive progression in parkinson's disease (Tan MMX et al.)	0.0521209	TRUE	reported	0.0188435	53.5064	TRUE	0.0188568	5.74528e-07	TRUE	2.88676e-12
rs5755468	C	T	C	T	-0.170503	0.0058	FALSE	FALSE	FALSE	chr22	34970241	0.418765	0.007173	FCGR2B	TRUE	reported	4.15675e-06	Cognitive progression in parkinson's disease (Tan MMX et al.)	0.0370386	TRUE	reported	0.00754351	21.176	TRUE	0.00754889	1.84878e-05	TRUE	2.58439e-05
rs6488987	C	T	C	T	0.178	0.0139	FALSE	FALSE	FALSE	chr12	125083207	0.050878	0.007119	FCGR2B	TRUE	reported	1.65091e-06	Cognitive progression in parkinson's disease (Tan MMX et al.)	0.037145	TRUE	reported	0.00816929	22.9471	TRUE	0.0081751	0.000107749	TRUE	4.51768e-05
rs17367669	T	G	T	G	0.205568	0.0052	FALSE	FALSE	FALSE	chr5	122191027	0.566926	0.009082	FCGR2B	TRUE	reported	1.86399e-06	Motor progression in parkinson's disease (Tan MMX et al.)	0.0431173	TRUE	reported	0.007918	22.7145	TRUE	0.00792352	9.27495e-06	TRUE	9.71342e-06
rs6741991	G	A	CACACATACAC	TACACATACAC	0.197311	-0.0088	TRUE	FALSE	FALSE	chr2	23493673	0.277859	0.00811	FCGR2B	TRUE	reported	2.91008e-06	Motor progression in parkinson's disease (Tan MMX et al.)	0.0421869	TRUE	reported	0.00762227	21.8596	FALSE	0.00762759	3.32907e-05	TRUE	2.70512e-05
rs72767442	A	T	A	T	-0.175821	-0.0092	FALSE	TRUE	TRUE	chr15	94320087	0.190529	0.007028	FCGR2B	TRUE	reported	1.6886e-06	Motor progression in parkinson's disease (Tan MMX et al.)	0.0367249	TRUE	reported	0.00798361	22.9042	FALSE	0.00798917	4.84705e-05	TRUE	2.21987e-05
rs7870456	T	C	T	C	0.208959	-0.0028	FALSE	FALSE	FALSE	chr9	8454921	0.722385	0.007881	FCGR2B	TRUE	reported	1.52574e-06	Motor progression in parkinson's disease (Tan MMX et al.)	0.0434622	TRUE	reported	0.00805097	23.099	TRUE	0.00805658	3.56845e-06	TRUE	6.14229e-06
rs10253857	T	C	T	C	-0.234446	-0.0146	FALSE	FALSE	FALSE	chr7	17673826	0.107526	0.009072	FCGR2B	TRUE	reported	3.86158e-06	Composite progression in parkinson's disease (Tan MMX et al.)	0.0507602	TRUE	reported	0.00768365	21.3169	TRUE	0.00768919	7.3235e-05	TRUE	6.07544e-05
rs11634227	C	T	C	T	-0.208777	-0.0065	FALSE	FALSE	FALSE	chr15	94318611	0.353405	0.007004	FCGR2B	TRUE	reported	1.19479e-06	Composite progression in parkinson's disease (Tan MMX et al.)	0.0429892	TRUE	reported	0.00848834	23.5685	TRUE	0.00849445	2.43611e-05	TRUE	9.82757e-06
rs13424530	A	G	CTCCAC	TTCCAC	0.197397	0.0092	TRUE	FALSE	FALSE	chr2	108292945	0.184466	0.006932	FCGR2B	TRUE	reported	4.05649e-06	Composite progression in parkinson's disease (Tan MMX et al.)	0.0428336	TRUE	reported	0.00764989	21.2225	FALSE	0.00765541	4.98208e-05	TRUE	4.58628e-05
rs17367669	T	G	T	G	0.233637	0.0052	FALSE	FALSE	FALSE	chr5	122191027	0.566926	0.009082	FCGR2B	TRUE	reported	3.30496e-06	Composite progression in parkinson's disease (Tan MMX et al.)	0.0502349	TRUE	reported	0.0077903	21.6151	TRUE	0.00779591	9.27495e-06	TRUE	1.56589e-05
rs17554587	C	G	C	G	0.241553	0.0111	FALSE	TRUE	TRUE	chr15	45744252	0.246597	0.00958	FCGR2B	TRUE	reported	3.10605e-06	Composite progression in parkinson's disease (Tan MMX et al.)	0.0517944	TRUE	reported	0.0078329	21.7342	FALSE	0.00783854	3.79556e-05	TRUE	2.99072e-05
rs224750	T	C	T	C	-0.214118	-0.0081	FALSE	FALSE	FALSE	chr10	33942102	0.265791	0.007279	FCGR2B	TRUE	reported	1.08548e-06	Composite progression in parkinson's disease (Tan MMX et al.)	0.0439174	TRUE	reported	0.00855422	23.753	TRUE	0.00856038	3.50365e-05	TRUE	1.13674e-05
rs429358	C	T	C	T	0.349423	0.0013	FALSE	FALSE	FALSE	chr19	44908684	0.886649	0.00912	FCGR2B	TRUE	reported	1.17312e-08	Composite progression in parkinson's disease (Tan MMX et al.)	0.0612637	TRUE	reported	0.0116702	32.5073	TRUE	0.0116785	5.74528e-07	TRUE	5.21624e-08
rs62343939	T	C	T	C	0.42749	0.0225	FALSE	FALSE	FALSE	chr5	4699328	0.141635	0.015309	FCGR2B	TRUE	reported	3.25268e-06	Composite progression in parkinson's disease (Tan MMX et al.)	0.0918508	TRUE	reported	0.00780123	21.6457	TRUE	0.00780685	6.10726e-05	TRUE	4.47549e-05
rs79987229	T	A	T	A	0.851851	0.0132	FALSE	TRUE	TRUE	chr6	119112570	0.630046	0.027405	FCGR2B	TRUE	reported	2.57262e-06	Composite progression in parkinson's disease (Tan MMX et al.)	0.181157	TRUE	reported	0.00796203	22.0954	FALSE	0.00796777	6.56272e-06	TRUE	1.11811e-05
rs10513789	T	G	T	G	0.1596	0.008	FALSE	FALSE	FALSE	chr3	183042285	0.364444	0.008821	FCGR2B	TRUE	reported	3.185e-13	The onset of parkinson's disease (Nalls MA et al.)	0.0219	TRUE	reported	0.00191415	53.1063	TRUE	0.00191429	2.32613e-05	TRUE	1.20583e-06
rs10756905	T	C	T	C	0.1011	-0.01	FALSE	FALSE	FALSE	chr9	17726890	0.197421	0.007758	FCGR2B	TRUE	reported	2.456e-07	The onset of parkinson's disease (Nalls MA et al.)	0.0196	TRUE	reported	0.000959849	26.6047	TRUE	0.000959919	4.69846e-05	TRUE	0.00263
rs10766301	T	C	T	C	0.0907	0.0038	FALSE	FALSE	FALSE	chr11	16195867	0.5752	0.006781	FCGR2B	TRUE	reported	2.205e-06	The onset of parkinson's disease (Nalls MA et al.)	0.0192	TRUE	reported	0.000805179	22.3142	TRUE	0.000805237	8.87953e-06	TRUE	0.00154599
rs10847864	T	G	T	C	0.1274	-0.0087	TRUE	FALSE	FALSE	chr12	122842051	0.952812	0.147019	FCGR2B	TRUE	reported	9.812e-13	The onset of parkinson's disease (Nalls MA et al.)	0.0179	TRUE	reported	0.00182587	50.6526	FALSE	0.001826	9.903e-08	TRUE	1.22921e-07
rs111972941	A	G	A	G	-0.2482	0.0232	FALSE	FALSE	FALSE	chr1	4763649	0.289559	0.021906	FCGR2B	TRUE	reported	1.375e-06	The onset of parkinson's disease (Nalls MA et al.)	0.0514	TRUE	reported	0.000841282	23.3156	TRUE	0.000841343	3.17202e-05	TRUE	0.00357134
rs112413063	T	C	T	C	0.1813	0.0072	FALSE	FALSE	FALSE	chr2	28907721	0.612467	0.014214	FCGR2B	TRUE	reported	4.618e-06	The onset of parkinson's disease (Nalls MA et al.)	0.0396	TRUE	reported	0.000756322	20.9592	TRUE	0.000756376	7.25633e-06	TRUE	0.00198549
rs114797774	T	C	GTTCTAACCAGGGACAAA	GTTCTAACCAGGGACAAG	0.3901	0.9816	TRUE	FALSE	FALSE	chr1	161498623	1e-200	0.013722	FCGR2B	TRUE	reported	9.426e-07	The onset of parkinson's disease (Nalls MA et al.)	0.0796	TRUE	reported	0.000866521	24.0157	FALSE	0.000866584	0.126457	FALSE	0
rs12929797	T	C	T	C	0.082	0.0013	FALSE	FALSE	FALSE	chr16	52599032	0.855932	0.00716	FCGR2B	TRUE	reported	1.32e-06	The onset of parkinson's disease (Nalls MA et al.)	0.017	TRUE	reported	0.000839451	23.2648	TRUE	0.000839511	9.32257e-07	TRUE	0.000480562
rs12934900	A	T	A	T	-0.1215	0.0096	FALSE	TRUE	TRUE	chr16	30912281	0.18114	0.007179	FCGR2B	TRUE	reported	4.331e-11	The onset of parkinson's disease (Nalls MA et al.)	0.0184	TRUE	reported	0.00157204	43.5999	FALSE	0.00157215	5.05642e-05	TRUE	4.95826e-05
rs142660239	T	G	T	G	-0.3772	0.0014	FALSE	FALSE	FALSE	chr1	152311266	0.971249	0.038844	FCGR2B	TRUE	reported	1.283e-06	The onset of parkinson's disease (Nalls MA et al.)	0.0779	TRUE	reported	0.000845923	23.4443	TRUE	0.000845984	3.67343e-08	TRUE	0.000316109
rs144814361	T	C	T	C	0.4411	0.0149	FALSE	FALSE	FALSE	chr10	119651405	0.527449	0.023579	FCGR2B	TRUE	reported	9.065e-11	The onset of parkinson's disease (Nalls MA et al.)	0.068	TRUE	reported	0.00151714	42.0751	TRUE	0.00151725	1.12878e-05	TRUE	9.0697e-06
rs145217940	A	T	A	T	0.4186	-0.0294	FALSE	TRUE	TRUE	chr18	71954209	0.368452	0.032689	FCGR2B	TRUE	reported	8.909e-07	The onset of parkinson's disease (Nalls MA et al.)	0.0852	TRUE	reported	0.000870905	24.1373	FALSE	0.000870968	2.28774e-05	TRUE	0.00205172
rs182621729	T	C	T	C	0.3083	-0.0414	FALSE	FALSE	FALSE	chr7	152720764	0.102406	0.025347	FCGR2B	TRUE	reported	1.113e-06	The onset of parkinson's disease (Nalls MA et al.)	0.0633	TRUE	reported	0.00085585	23.7196	TRUE	0.000855912	7.54146e-05	TRUE	0.0103243
rs2208485	A	G	A	G	-0.0936	-0.0003	FALSE	FALSE	FALSE	chr9	17599214	0.966843	0.007217	FCGR2B	TRUE	reported	2.652e-07	The onset of parkinson's disease (Nalls MA et al.)	0.0182	TRUE	reported	0.000954167	26.4471	TRUE	0.000954236	4.88644e-08	TRUE	0.000131737
rs2248244	A	G	A	G	0.1001	0.0045	FALSE	FALSE	FALSE	chr21	37480059	0.564156	0.007803	FCGR2B	TRUE	reported	2.005e-06	The onset of parkinson's disease (Nalls MA et al.)	0.0211	TRUE	reported	0.000812046	22.5046	TRUE	0.000812104	9.40159e-06	TRUE	0.00152237
rs2295547	A	C	GTAATG	GTAATT	0.0894	0.0025	TRUE	FALSE	FALSE	chr20	3191595	0.739196	0.007509	FCGR2B	TRUE	reported	8.768e-07	The onset of parkinson's disease (Nalls MA et al.)	0.0182	TRUE	reported	0.000870531	24.1269	FALSE	0.000870593	3.13342e-06	TRUE	0.000544835
rs28370649	A	G	A	G	-0.2836	-0.003	FALSE	FALSE	FALSE	chr12	40005347	0.920475	0.030049	FCGR2B	TRUE	reported	2.203e-07	The onset of parkinson's disease (Nalls MA et al.)	0.0547	TRUE	reported	0.00096972	26.8786	TRUE	0.00096979	2.81971e-07	TRUE	0.000135889
rs2949760	A	G	A	G	0.0915	-0.002	FALSE	FALSE	FALSE	chr7	143513859	0.78475	0.007322	FCGR2B	TRUE	reported	1.998e-06	The onset of parkinson's disease (Nalls MA et al.)	0.0193	TRUE	reported	0.000810971	22.4748	TRUE	0.000811029	2.10937e-06	TRUE	0.000754204
rs329647	C	G	C	G	-0.1133	0.0016	FALSE	TRUE	TRUE	chr11	133894771	0.832093	0.007547	FCGR2B	TRUE	reported	1.944e-10	The onset of parkinson's disease (Nalls MA et al.)	0.0178	TRUE	reported	0.00146088	40.5124	FALSE	0.00146099	1.27847e-06	TRUE	3.8615e-06
rs34311866	T	C	T	C	-0.2272	0.0055	FALSE	FALSE	FALSE	chr4	958159	0.524046	0.008633	FCGR2B	TRUE	reported	7.974e-23	The onset of parkinson's disease (Nalls MA et al.)	0.0231	TRUE	reported	0.00348103	96.73	TRUE	0.00348128	1.15068e-05	TRUE	4.07094e-12
rs34679758	A	G	A	G	0.1275	-0.0142	FALSE	FALSE	FALSE	chr16	71961528	0.194253	0.010939	FCGR2B	TRUE	reported	8.715e-07	The onset of parkinson's disease (Nalls MA et al.)	0.0259	TRUE	reported	0.000874321	24.232	TRUE	0.000874384	4.76339e-05	TRUE	0.0047115
rs35265698	C	G	C	G	0.2	-0.0039	FALSE	TRUE	TRUE	chr6	32593557	0.673144	0.009245	FCGR2B	TRUE	reported	3.927e-11	The onset of parkinson's disease (Nalls MA et al.)	0.0303	TRUE	reported	0.0015708	43.5656	FALSE	0.00157092	5.02176e-06	TRUE	3.09107e-06
rs356203	T	C	T	C	-0.2398	-0.016	FALSE	FALSE	FALSE	chr4	89744890	0.025838	0.007179	FCGR2B	TRUE	reported	3.007e-41	The onset of parkinson's disease (Nalls MA et al.)	0.0178	TRUE	reported	0.00651106	181.479	TRUE	0.00651152	0.000140527	TRUE	8.01568e-18
rs35749011	A	G	A	G	0.7508	0.1287	FALSE	FALSE	FALSE	chr1	155162560	0.006058	0.046892	FCGR2B	TRUE	reported	5.022e-30	The onset of parkinson's disease (Nalls MA et al.)	0.0659	TRUE	reported	0.00466527	129.792	TRUE	0.00466561	0.00021297	TRUE	1.99221e-11
rs41286192	A	G	A	G	-0.3164	0.0082	FALSE	FALSE	FALSE	chr6	132797077	0.679437	0.019844	FCGR2B	TRUE	reported	2.298e-06	The onset of parkinson's disease (Nalls MA et al.)	0.067	TRUE	reported	0.000804644	22.2993	TRUE	0.000804702	4.82843e-06	TRUE	0.00110548
rs4488803	A	G	A	G	-0.1136	0.0085	FALSE	FALSE	FALSE	chr3	58232625	0.224022	0.006991	FCGR2B	TRUE	reported	1.076e-08	The onset of parkinson's disease (Nalls MA et al.)	0.0199	TRUE	reported	0.00117536	32.5851	TRUE	0.00117544	4.1811e-05	TRUE	0.000523988
rs4566208	A	G	A	G	0.0957	0.0037	FALSE	FALSE	FALSE	chr17	16107606	0.594661	0.006954	FCGR2B	TRUE	reported	3.884e-08	The onset of parkinson's disease (Nalls MA et al.)	0.0174	TRUE	reported	0.00109114	30.2478	TRUE	0.00109122	8.00696e-06	TRUE	0.000166356
rs4588066	A	G	A	G	0.1046	0.0034	FALSE	FALSE	FALSE	chr18	43092999	0.640461	0.00728	FCGR2B	TRUE	reported	4.453e-09	The onset of parkinson's disease (Nalls MA et al.)	0.0178	TRUE	reported	0.00124541	34.5296	TRUE	0.0012455	6.17095e-06	TRUE	4.31753e-05
rs4613239	C	G	C	G	-0.1784	-0.0077	FALSE	TRUE	TRUE	chr2	168263099	0.454647	0.010298	FCGR2B	TRUE	reported	6.215e-13	The onset of parkinson's disease (Nalls MA et al.)	0.0248	TRUE	reported	0.00186511	51.7434	FALSE	0.00186525	1.58154e-05	TRUE	1.01129e-06
rs4698412	A	G	A	G	0.1258	-0.0034	FALSE	FALSE	FALSE	chr4	15735725	0.628684	0.007031	FCGR2B	TRUE	reported	7.049e-14	The onset of parkinson's disease (Nalls MA et al.)	0.0168	TRUE	reported	0.00202066	56.0675	TRUE	0.00202081	6.61297e-06	TRUE	1.25533e-07
rs4774417	A	G	A	G	0.1052	-0.0051	FALSE	FALSE	FALSE	chr15	61701503	0.495014	0.007474	FCGR2B	TRUE	reported	4.626e-08	The onset of parkinson's disease (Nalls MA et al.)	0.0192	TRUE	reported	0.0010829	30.0191	TRUE	0.00108298	1.31649e-05	TRUE	0.00026179
rs4810686	T	C	T	C	0.0949	-0.0008	FALSE	FALSE	FALSE	chr20	47780100	0.910919	0.007151	FCGR2B	TRUE	reported	3.697e-07	The onset of parkinson's disease (Nalls MA et al.)	0.0187	TRUE	reported	0.000929128	25.7524	TRUE	0.000929195	3.53833e-07	TRUE	0.0001946
rs4836108	A	G	A	G	0.1094	-0.0022	FALSE	FALSE	FALSE	chr5	124674568	0.752214	0.006968	FCGR2B	TRUE	reported	1.198e-06	The onset of parkinson's disease (Nalls MA et al.)	0.0225	TRUE	reported	0.000852961	23.6395	TRUE	0.000853022	2.81961e-06	TRUE	0.000600813
rs4851487	T	C	T	C	0.0808	-0.0009	FALSE	FALSE	FALSE	chr2	101686516	0.899102	0.007098	FCGR2B	TRUE	reported	3.249e-06	The onset of parkinson's disease (Nalls MA et al.)	0.0174	TRUE	reported	0.000778066	21.5622	TRUE	0.000778122	4.54597e-07	TRUE	0.000690966
rs58879558	T	C	T	C	0.2383	0.0224	FALSE	FALSE	FALSE	chr17	46018101	0.011566	0.008871	FCGR2B	TRUE	reported	1.363e-21	The onset of parkinson's disease (Nalls MA et al.)	0.025	TRUE	reported	0.00327021	90.8525	TRUE	0.00327044	0.000180285	TRUE	4.73575e-08
rs61835654	T	C	T	C	-0.1032	0.0135	FALSE	FALSE	FALSE	chr1	226795629	0.258706	0.011953	FCGR2B	TRUE	reported	1.853e-06	The onset of parkinson's disease (Nalls MA et al.)	0.0216	TRUE	reported	0.000823615	22.8255	TRUE	0.000823674	3.60774e-05	TRUE	0.00467172
rs620490	T	G	T	G	0.1174	0.0037	FALSE	FALSE	FALSE	chr8	16840070	0.641742	0.007952	FCGR2B	TRUE	reported	6.456e-10	The onset of parkinson's disease (Nalls MA et al.)	0.019	TRUE	reported	0.00137677	38.1766	TRUE	0.00137687	6.12139e-06	TRUE	1.5745e-05
rs6715875	T	C	T	C	-0.2902	0.0103	FALSE	FALSE	FALSE	chr2	181434952	0.568913	0.018081	FCGR2B	TRUE	reported	1.246e-06	The onset of parkinson's disease (Nalls MA et al.)	0.0599	TRUE	reported	0.000846844	23.4698	TRUE	0.000846905	9.17908e-06	TRUE	0.00115466
rs6741007	T	G	T	G	0.1233	0.0058	FALSE	FALSE	FALSE	chr2	134779549	0.450657	0.007689	FCGR2B	TRUE	reported	2.087e-12	The onset of parkinson's disease (Nalls MA et al.)	0.0175	TRUE	reported	0.00178938	49.6385	TRUE	0.00178951	1.60779e-05	TRUE	1.78887e-06
rs6808178	T	C	T	C	0.0864	-0.001	FALSE	FALSE	FALSE	chr3	28664199	0.885962	0.006973	FCGR2B	TRUE	reported	7.199e-07	The onset of parkinson's disease (Nalls MA et al.)	0.0174	TRUE	reported	0.000889554	24.6546	TRUE	0.000889619	5.81895e-07	TRUE	0.000291739
rs73032517	A	G	A	G	-0.2706	-0.0254	FALSE	FALSE	FALSE	chr3	18158110	0.095755	0.015248	FCGR2B	TRUE	reported	1.267e-06	The onset of parkinson's disease (Nalls MA et al.)	0.0558	TRUE	reported	0.000848494	23.5156	TRUE	0.000848555	7.8453e-05	TRUE	0.0114914
rs75505347	T	C	T	C	0.3917	-0.0024	FALSE	FALSE	FALSE	chr12	40491747	0.916901	0.023002	FCGR2B	TRUE	reported	6.117e-09	The onset of parkinson's disease (Nalls MA et al.)	0.0674	TRUE	reported	0.00121811	33.7719	TRUE	0.0012182	3.07974e-07	TRUE	1.85433e-05
rs75646569	T	G	T	G	-0.1916	-0.0068	FALSE	FALSE	FALSE	chr5	61049597	0.536222	0.010994	FCGR2B	TRUE	reported	5.618e-13	The onset of parkinson's disease (Nalls MA et al.)	0.0266	TRUE	reported	0.00187001	51.8796	TRUE	0.00187015	1.08212e-05	TRUE	6.28515e-07
rs7695720	A	C	A	C	0.1255	0.0061	FALSE	FALSE	FALSE	chr4	76262147	0.485027	0.008736	FCGR2B	TRUE	reported	1.528e-09	The onset of parkinson's disease (Nalls MA et al.)	0.0208	TRUE	reported	0.00131287	36.4023	TRUE	0.00131296	1.37908e-05	TRUE	5.02476e-05
rs7818035	A	G	A	G	-0.693	0.0679	FALSE	FALSE	FALSE	chr8	11470727	0.121736	0.043876	FCGR2B	TRUE	reported	1.244e-06	The onset of parkinson's disease (Nalls MA et al.)	0.1429	TRUE	reported	0.000848522	23.5164	TRUE	0.000848584	6.76993e-05	TRUE	0.00916086
rs79436216	A	G	A	G	-0.2816	-0.0323	FALSE	FALSE	FALSE	chr12	63869748	0.120651	0.020811	FCGR2B	TRUE	reported	3.022e-06	The onset of parkinson's disease (Nalls MA et al.)	0.0603	TRUE	reported	0.000786899	21.8072	TRUE	0.000786955	6.81108e-05	TRUE	0.0135743
rs8080714	T	C	T	C	0.1016	0.0031	FALSE	FALSE	FALSE	chr17	68276036	0.669985	0.007274	FCGR2B	TRUE	reported	1.029e-06	The onset of parkinson's disease (Nalls MA et al.)	0.0208	TRUE	reported	0.000860829	23.8577	TRUE	0.000860891	5.13601e-06	TRUE	0.000738057
rs823106	C	G	C	G	-0.1492	0.0022	FALSE	TRUE	TRUE	chr1	205687325	0.890107	0.015923	FCGR2B	TRUE	reported	4.1e-10	The onset of parkinson's disease (Nalls MA et al.)	0.0239	TRUE	reported	0.00140527	38.9682	FALSE	0.00140538	5.39664e-07	TRUE	4.59127e-06
rs847685	C	G	C	G	-0.1483	0.0013	FALSE	TRUE	TRUE	chr17	50123470	0.887269	0.00917	FCGR2B	TRUE	reported	3.983e-07	The onset of parkinson's disease (Nalls MA et al.)	0.0293	TRUE	reported	0.00092422	25.6163	FALSE	0.000924287	5.68344e-07	TRUE	0.000219159
rs858295	A	G	A	G	0.1039	-0.0007	FALSE	FALSE	FALSE	chr7	23205950	0.918287	0.006823	FCGR2B	TRUE	reported	3.831e-09	The onset of parkinson's disease (Nalls MA et al.)	0.0176	TRUE	reported	0.00125687	34.8477	TRUE	0.00125696	2.97593e-07	TRUE	1.34786e-05
rs9840232	T	C	T	C	0.1157	0.007	FALSE	FALSE	FALSE	chr3	151334574	0.424545	0.008766	FCGR2B	TRUE	reported	6.565e-07	The onset of parkinson's disease (Nalls MA et al.)	0.0233	TRUE	reported	0.000889607	24.6561	TRUE	0.000889672	1.80404e-05	TRUE	0.0014302
rs9845968	A	G	A	G	-0.0842	0.0053	FALSE	FALSE	FALSE	chr3	46489654	0.445777	0.006951	FCGR2B	TRUE	reported	1.416e-06	The onset of parkinson's disease (Nalls MA et al.)	0.0175	TRUE	reported	0.000835248	23.1482	TRUE	0.000835308	1.64497e-05	TRUE	0.00195598
rs113730632	G	A	G	A	0.41094	-0.0452	FALSE	FALSE	FALSE	chr3	23951314	0.001713	0.014414	ARSA	TRUE	reported	1.648e-06	Cognitive progression in parkinson's disease (Tan MMX et al.)	0.0857483	TRUE	reported	0.00817053	22.9506	TRUE	0.00817634	0.000278035	TRUE	0.000170135
rs143371462	G	A	G	A	-0.636032	-0.0023	FALSE	FALSE	FALSE	chr12	20812884	0.941986	0.031605	ARSA	TRUE	reported	6.75934e-07	Cognitive progression in parkinson's disease (Tan MMX et al.)	0.128022	TRUE	reported	0.00877542	24.6648	TRUE	0.00878167	1.49523e-07	TRUE	1.97379e-06
rs17092224	C	G	C	G	-0.26771	-0.0066	FALSE	TRUE	TRUE	chr11	107127349	0.623873	0.013459	ARSA	TRUE	reported	3.85251e-06	Cognitive progression in parkinson's disease (Tan MMX et al.)	0.0579561	TRUE	reported	0.00759499	21.3216	FALSE	0.0076004	6.80156e-06	TRUE	1.64461e-05
rs2956605	A	C	A	C	-0.171526	-0.0199	FALSE	FALSE	FALSE	chr8	74970819	0.013658	0.008069	ARSA	TRUE	reported	3.70084e-06	Cognitive progression in parkinson's disease (Tan MMX et al.)	0.0370666	TRUE	reported	0.00762217	21.3985	TRUE	0.0076276	0.000172015	TRUE	0.000155308
rs34105455	G	A	G	A	-0.24632	-0.0056	FALSE	FALSE	FALSE	chr11	8882396	0.649947	0.012339	ARSA	TRUE	reported	3.64359e-06	Cognitive progression in parkinson's disease (Tan MMX et al.)	0.0531924	TRUE	reported	0.00763273	21.4283	TRUE	0.00763817	5.8231e-06	TRUE	1.49499e-05
rs429358	C	T	C	T	-0.381391	-0.0068	FALSE	FALSE	FALSE	chr19	44908684	0.514854	0.010441	ARSA	TRUE	reported	2.52773e-13	Cognitive progression in parkinson's disease (Tan MMX et al.)	0.0521209	TRUE	reported	0.0188435	53.5064	TRUE	0.0188568	1.19934e-05	TRUE	7.61146e-12
rs5755468	C	T	C	T	-0.170503	-0.01	FALSE	FALSE	FALSE	chr22	34970241	0.217418	0.008108	ARSA	TRUE	reported	4.15675e-06	Cognitive progression in parkinson's disease (Tan MMX et al.)	0.0370386	TRUE	reported	0.00754351	21.176	TRUE	0.00754889	4.30123e-05	TRUE	4.26682e-05
rs6488987	C	T	C	T	0.178	-0.0061	FALSE	FALSE	FALSE	chr12	125083207	0.448909	0.008056	ARSA	TRUE	reported	1.65091e-06	Cognitive progression in parkinson's disease (Tan MMX et al.)	0.037145	TRUE	reported	0.00816929	22.9471	TRUE	0.0081751	1.62062e-05	TRUE	1.07174e-05
rs17367669	T	G	T	G	0.205568	-0.0101	FALSE	FALSE	FALSE	chr5	122191027	0.332469	0.010421	ARSA	TRUE	reported	1.86399e-06	Motor progression in parkinson's disease (Tan MMX et al.)	0.0431173	TRUE	reported	0.007918	22.7145	TRUE	0.00792352	2.65757e-05	TRUE	1.59458e-05
rs6741991	G	A	CACACATACAC	TACACATACAC	0.197311	-0.0041	TRUE	FALSE	FALSE	chr2	23493673	0.652146	0.009095	ARSA	TRUE	reported	2.91008e-06	Motor progression in parkinson's disease (Tan MMX et al.)	0.0421869	TRUE	reported	0.00762227	21.8596	FALSE	0.00762759	5.74611e-06	TRUE	1.24224e-05
rs72767442	A	T	A	T	-0.175821	0.004	FALSE	TRUE	TRUE	chr15	94320087	0.615368	0.007961	ARSA	TRUE	reported	1.6886e-06	Motor progression in parkinson's disease (Tan MMX et al.)	0.0367249	TRUE	reported	0.00798361	22.9042	FALSE	0.00798917	7.14114e-06	TRUE	8.13217e-06
rs7870456	T	C	T	C	0.208959	-0.0019	FALSE	FALSE	FALSE	chr9	8454921	0.832958	0.009009	ARSA	TRUE	reported	1.52574e-06	Motor progression in parkinson's disease (Tan MMX et al.)	0.0434622	TRUE	reported	0.00805097	23.099	TRUE	0.00805658	1.25742e-06	TRUE	5.0953e-06
rs10253857	T	C	T	C	-0.234446	-0.0009	FALSE	FALSE	FALSE	chr7	17673826	0.926377	0.00974	ARSA	TRUE	reported	3.86158e-06	Composite progression in parkinson's disease (Tan MMX et al.)	0.0507602	TRUE	reported	0.00768365	21.3169	TRUE	0.00768919	2.41445e-07	TRUE	9.98644e-06
rs11634227	C	T	C	T	-0.208777	0.0037	FALSE	FALSE	FALSE	chr15	94318611	0.641739	0.007952	ARSA	TRUE	reported	1.19479e-06	Composite progression in parkinson's disease (Tan MMX et al.)	0.0429892	TRUE	reported	0.00848834	23.5685	TRUE	0.00849445	6.12381e-06	TRUE	5.48593e-06
rs13424530	A	G	CTCCAC	TTCCAC	0.197397	0.0186	TRUE	FALSE	FALSE	chr2	108292945	0.017855	0.007853	ARSA	TRUE	reported	4.05649e-06	Composite progression in parkinson's disease (Tan MMX et al.)	0.0428336	TRUE	reported	0.00764989	21.2225	FALSE	0.00765541	0.000158657	TRUE	0.000147091
rs17367669	T	G	T	G	0.233637	-0.0101	FALSE	FALSE	FALSE	chr5	122191027	0.332469	0.010421	ARSA	TRUE	reported	3.30496e-06	Composite progression in parkinson's disease (Tan MMX et al.)	0.0502349	TRUE	reported	0.0077903	21.6151	TRUE	0.00779591	2.65757e-05	TRUE	2.52439e-05
rs17554587	C	G	C	G	0.241553	0.0017	FALSE	TRUE	TRUE	chr15	45744252	0.877413	0.011021	ARSA	TRUE	reported	3.10605e-06	Composite progression in parkinson's disease (Tan MMX et al.)	0.0517944	TRUE	reported	0.0078329	21.7342	FALSE	0.00783854	6.72718e-07	TRUE	8.82854e-06
rs224750	T	C	T	C	-0.214118	0.003	FALSE	FALSE	FALSE	chr10	33942102	0.713874	0.008182	ARSA	TRUE	reported	1.08548e-06	Composite progression in parkinson's disease (Tan MMX et al.)	0.0439174	TRUE	reported	0.00855422	23.753	TRUE	0.00856038	3.80391e-06	TRUE	4.43408e-06
rs429358	C	T	C	T	0.349423	-0.0068	FALSE	FALSE	FALSE	chr19	44908684	0.514854	0.010441	ARSA	TRUE	reported	1.17312e-08	Composite progression in parkinson's disease (Tan MMX et al.)	0.0612637	TRUE	reported	0.0116702	32.5073	TRUE	0.0116785	1.19934e-05	TRUE	1.11393e-07
rs62343939	T	C	T	C	0.42749	-0.0131	FALSE	FALSE	FALSE	chr5	4699328	0.450204	0.017349	ARSA	TRUE	reported	3.25268e-06	Composite progression in parkinson's disease (Tan MMX et al.)	0.0918508	TRUE	reported	0.00780123	21.6457	TRUE	0.00780685	1.61209e-05	TRUE	1.92457e-05
rs79987229	T	A	T	A	0.851851	0.006	FALSE	TRUE	TRUE	chr6	119112570	0.848215	0.031349	ARSA	TRUE	reported	2.57262e-06	Composite progression in parkinson's disease (Tan MMX et al.)	0.181157	TRUE	reported	0.00796203	22.0954	FALSE	0.00796777	1.03622e-06	TRUE	7.78611e-06
rs10513789	T	G	T	G	0.1596	-0.0002	FALSE	FALSE	FALSE	chr3	183042285	0.981834	0.008784	ARSA	TRUE	reported	3.185e-13	The onset of parkinson's disease (Nalls MA et al.)	0.0219	TRUE	reported	0.00191415	53.1063	TRUE	0.00191429	1.46614e-08	TRUE	5.30985e-08
rs10756905	T	C	T	C	0.1011	-0.0055	FALSE	FALSE	FALSE	chr9	17726890	0.534356	0.008851	ARSA	TRUE	reported	2.456e-07	The onset of parkinson's disease (Nalls MA et al.)	0.0196	TRUE	reported	0.000959849	26.6047	TRUE	0.000959919	1.09197e-05	TRUE	0.000559812
rs10766301	T	C	T	C	0.0907	-0.0039	FALSE	FALSE	FALSE	chr11	16195867	0.618474	0.007831	ARSA	TRUE	reported	2.205e-06	The onset of parkinson's disease (Nalls MA et al.)	0.0192	TRUE	reported	0.000805179	22.3142	TRUE	0.000805237	7.01303e-06	TRUE	0.00134016
rs10847864	T	G	T	C	0.1274	0.0592	TRUE	FALSE	FALSE	chr12	122842051	0.723057	0.167054	ARSA	TRUE	reported	9.812e-13	The onset of parkinson's disease (Nalls MA et al.)	0.0179	TRUE	reported	0.00182587	50.6526	FALSE	0.001826	3.55143e-06	TRUE	3.51566e-07
rs111972941	A	G	A	G	-0.2482	0.0276	FALSE	FALSE	FALSE	chr1	4763649	0.131787	0.018313	ARSA	TRUE	reported	1.375e-06	The onset of parkinson's disease (Nalls MA et al.)	0.0514	TRUE	reported	0.000841282	23.3156	TRUE	0.000841343	6.42349e-05	TRUE	0.0088755
rs112413063	T	C	T	C	0.1813	0.0099	FALSE	FALSE	FALSE	chr2	28907721	0.539264	0.016126	ARSA	TRUE	reported	4.618e-06	The onset of parkinson's disease (Nalls MA et al.)	0.0396	TRUE	reported	0.000756322	20.9592	TRUE	0.000756376	1.06586e-05	TRUE	0.00251742
rs114797774	T	C	GTTCTAACCAGGGACAAA	GTTCTAACCAGGGACAAG	0.3901	0.0032	TRUE	FALSE	FALSE	chr1	161498623	0.880896	0.021357	ARSA	TRUE	reported	9.426e-07	The onset of parkinson's disease (Nalls MA et al.)	0.0796	TRUE	reported	0.000866521	24.0157	FALSE	0.000866584	6.351e-07	TRUE	0.000357098
rs12929797	T	C	T	C	0.082	-0.0106	FALSE	FALSE	FALSE	chr16	52599032	0.182992	0.00796	ARSA	TRUE	reported	1.32e-06	The onset of parkinson's disease (Nalls MA et al.)	0.017	TRUE	reported	0.000839451	23.2648	TRUE	0.000839511	5.01463e-05	TRUE	0.00634861
rs12934900	A	T	A	T	-0.1215	0.0064	FALSE	TRUE	TRUE	chr16	30912281	0.437039	0.008235	ARSA	TRUE	reported	4.331e-11	The onset of parkinson's disease (Nalls MA et al.)	0.0184	TRUE	reported	0.00157204	43.5999	FALSE	0.00157215	1.70795e-05	TRUE	9.47921e-06
rs142660239	T	G	T	G	-0.3772	0.0127	FALSE	FALSE	FALSE	chr1	152311266	0.701427	0.033125	ARSA	TRUE	reported	1.283e-06	The onset of parkinson's disease (Nalls MA et al.)	0.0779	TRUE	reported	0.000845923	23.4443	TRUE	0.000845984	4.15678e-06	TRUE	0.00074749
rs144814361	T	C	T	C	0.4411	-0.0292	FALSE	FALSE	FALSE	chr10	119651405	0.275799	0.026794	ARSA	TRUE	reported	9.065e-11	The onset of parkinson's disease (Nalls MA et al.)	0.068	TRUE	reported	0.00151714	42.0751	TRUE	0.00151725	3.35712e-05	TRUE	3.5519e-05
rs145217940	A	T	A	T	0.4186	0.0045	FALSE	TRUE	TRUE	chr18	71954209	0.903617	0.037161	ARSA	TRUE	reported	8.909e-07	The onset of parkinson's disease (Nalls MA et al.)	0.0852	TRUE	reported	0.000870905	24.1373	FALSE	0.000870968	4.14739e-07	TRUE	0.000320151
rs182621729	T	C	T	C	0.3083	-0.0372	FALSE	FALSE	FALSE	chr7	152720764	0.19561	0.028745	ARSA	TRUE	reported	1.113e-06	The onset of parkinson's disease (Nalls MA et al.)	0.0633	TRUE	reported	0.00085585	23.7196	TRUE	0.000855912	4.73458e-05	TRUE	0.00527851
rs2208485	A	G	A	G	-0.0936	-0.0043	FALSE	FALSE	FALSE	chr9	17599214	0.588941	0.007957	ARSA	TRUE	reported	2.652e-07	The onset of parkinson's disease (Nalls MA et al.)	0.0182	TRUE	reported	0.000954167	26.4471	TRUE	0.000954236	8.25844e-06	TRUE	0.000478312
rs2248244	A	G	A	G	0.1001	-0.0041	FALSE	FALSE	FALSE	chr21	37480059	0.644553	0.008887	ARSA	TRUE	reported	2.005e-06	The onset of parkinson's disease (Nalls MA et al.)	0.0211	TRUE	reported	0.000812046	22.5046	TRUE	0.000812104	6.0167e-06	TRUE	0.00116702
rs2295547	A	C	GTAATG	GTAATT	0.0894	-0.0125	TRUE	FALSE	FALSE	chr20	3191595	0.143119	0.008537	ARSA	TRUE	reported	8.768e-07	The onset of parkinson's disease (Nalls MA et al.)	0.0182	TRUE	reported	0.000870531	24.1269	FALSE	0.000870593	6.0602e-05	TRUE	0.00676723
rs28370649	A	G	A	G	-0.2836	-0.0015	FALSE	FALSE	FALSE	chr12	40005347	0.964792	0.033982	ARSA	TRUE	reported	2.203e-07	The onset of parkinson's disease (Nalls MA et al.)	0.0547	TRUE	reported	0.00096972	26.8786	TRUE	0.00096979	5.51198e-08	TRUE	0.000116944
rs2949760	A	G	A	G	0.0915	-0.0167	FALSE	FALSE	FALSE	chr7	143513859	0.045167	0.008337	ARSA	TRUE	reported	1.998e-06	The onset of parkinson's disease (Nalls MA et al.)	0.0193	TRUE	reported	0.000810971	22.4748	TRUE	0.000811029	0.000113427	TRUE	0.0262324
rs329647	C	G	C	G	-0.1133	0.004	FALSE	TRUE	TRUE	chr11	133894771	0.639236	0.008533	ARSA	TRUE	reported	1.944e-10	The onset of parkinson's disease (Nalls MA et al.)	0.0178	TRUE	reported	0.00146088	40.5124	FALSE	0.00146099	6.25049e-06	TRUE	8.65653e-06
rs34311866	T	C	T	C	-0.2272	-0.0071	FALSE	FALSE	FALSE	chr4	958159	0.465975	0.009739	ARSA	TRUE	reported	7.974e-23	The onset of parkinson's disease (Nalls MA et al.)	0.0231	TRUE	reported	0.00348103	96.73	TRUE	0.00348128	1.50674e-05	TRUE	6.25454e-12
rs34679758	A	G	A	G	0.1275	-0.0148	FALSE	FALSE	FALSE	chr16	71961528	0.233105	0.012412	ARSA	TRUE	reported	8.715e-07	The onset of parkinson's disease (Nalls MA et al.)	0.0259	TRUE	reported	0.000874321	24.232	TRUE	0.000874384	4.01919e-05	TRUE	0.00377747
rs35265698	C	G	C	G	0.2	-0.0005	FALSE	TRUE	TRUE	chr6	32593557	0.963274	0.010859	ARSA	TRUE	reported	3.927e-11	The onset of parkinson's disease (Nalls MA et al.)	0.0303	TRUE	reported	0.0015708	43.5656	FALSE	0.00157092	5.98278e-08	TRUE	8.94342e-07
rs356203	T	C	T	C	-0.2398	0.0038	FALSE	FALSE	FALSE	chr4	89744890	0.642233	0.008179	ARSA	TRUE	reported	3.007e-41	The onset of parkinson's disease (Nalls MA et al.)	0.0178	TRUE	reported	0.00651106	181.479	TRUE	0.00651152	6.10763e-06	TRUE	1.53591e-22
rs35749011	A	G	A	G	0.7508	0.0019	FALSE	FALSE	FALSE	chr1	155162560	0.96112	0.038976	ARSA	TRUE	reported	5.022e-30	The onset of parkinson's disease (Nalls MA et al.)	0.0659	TRUE	reported	0.00466527	129.792	TRUE	0.00466561	6.71991e-08	TRUE	2.01323e-17
rs41286192	A	G	A	G	-0.3164	-0.0457	FALSE	FALSE	FALSE	chr6	132797077	0.041332	0.0224	ARSA	TRUE	reported	2.298e-06	The onset of parkinson's disease (Nalls MA et al.)	0.067	TRUE	reported	0.000804644	22.2993	TRUE	0.000804702	0.000117686	TRUE	0.0289559
rs4488803	A	G	A	G	-0.1136	-0.0055	FALSE	FALSE	FALSE	chr3	58232625	0.491032	0.007986	ARSA	TRUE	reported	1.076e-08	The onset of parkinson's disease (Nalls MA et al.)	0.0199	TRUE	reported	0.00117536	32.5851	TRUE	0.00117544	1.34156e-05	TRUE	0.000134794
rs4566208	A	G	A	G	0.0957	0.0013	FALSE	FALSE	FALSE	chr17	16107606	0.865914	0.007699	ARSA	TRUE	reported	3.884e-08	The onset of parkinson's disease (Nalls MA et al.)	0.0174	TRUE	reported	0.00109114	30.2478	TRUE	0.00109122	8.06408e-07	TRUE	6.1756e-05
rs4588066	A	G	A	G	0.1046	-0.0098	FALSE	FALSE	FALSE	chr18	43092999	0.231762	0.008195	ARSA	TRUE	reported	4.453e-09	The onset of parkinson's disease (Nalls MA et al.)	0.0178	TRUE	reported	0.00124541	34.5296	TRUE	0.0012455	4.04573e-05	TRUE	0.000310044
rs4613239	C	G	C	G	-0.1784	0.0011	FALSE	TRUE	TRUE	chr2	168263099	0.921923	0.011223	ARSA	TRUE	reported	6.215e-13	The onset of parkinson's disease (Nalls MA et al.)	0.0248	TRUE	reported	0.00186511	51.7434	FALSE	0.00186525	2.71755e-07	TRUE	1.03755e-07
rs4698412	A	G	A	G	0.1258	0.0079	FALSE	FALSE	FALSE	chr4	15735725	0.3174	0.007901	ARSA	TRUE	reported	7.049e-14	The onset of parkinson's disease (Nalls MA et al.)	0.0168	TRUE	reported	0.00202066	56.0675	TRUE	0.00202081	2.82718e-05	TRUE	7.68886e-07
rs4774417	A	G	A	G	0.1052	0.0107	FALSE	FALSE	FALSE	chr15	61701503	0.20531	0.008448	ARSA	TRUE	reported	4.626e-08	The onset of parkinson's disease (Nalls MA et al.)	0.0192	TRUE	reported	0.0010829	30.0191	TRUE	0.00108298	4.53555e-05	TRUE	0.00110116
rs4810686	T	C	T	C	0.0949	0.0048	FALSE	FALSE	FALSE	chr20	47780100	0.539353	0.00782	ARSA	TRUE	reported	3.697e-07	The onset of parkinson's disease (Nalls MA et al.)	0.0187	TRUE	reported	0.000929128	25.7524	TRUE	0.000929195	1.06517e-05	TRUE	0.000690508
rs4836108	A	G	A	G	0.1094	-0.0037	FALSE	FALSE	FALSE	chr5	124674568	0.638083	0.007866	ARSA	TRUE	reported	1.198e-06	The onset of parkinson's disease (Nalls MA et al.)	0.0225	TRUE	reported	0.000852961	23.6395	TRUE	0.000853022	6.25827e-06	TRUE	0.000872347
rs4851487	T	C	T	C	0.0808	-0.0003	FALSE	FALSE	FALSE	chr2	101686516	0.970873	0.008216	ARSA	TRUE	reported	3.249e-06	The onset of parkinson's disease (Nalls MA et al.)	0.0174	TRUE	reported	0.000778066	21.5622	TRUE	0.000778122	3.76995e-08	TRUE	0.000554459
rs58879558	T	C	T	C	0.2383	-0.009	FALSE	FALSE	FALSE	chr17	46018101	0.368677	0.010012	ARSA	TRUE	reported	1.363e-21	The onset of parkinson's disease (Nalls MA et al.)	0.025	TRUE	reported	0.00327021	90.8525	TRUE	0.00327044	2.28518e-05	TRUE	6.21125e-11
rs61835654	T	C	T	C	-0.1032	0.0044	FALSE	FALSE	FALSE	chr1	226795629	0.65957	0.009988	ARSA	TRUE	reported	1.853e-06	The onset of parkinson's disease (Nalls MA et al.)	0.0216	TRUE	reported	0.000823615	22.8255	TRUE	0.000823674	5.48887e-06	TRUE	0.00101845
rs620490	T	G	T	G	0.1174	-0.017	FALSE	FALSE	FALSE	chr8	16840070	0.059141	0.009008	ARSA	TRUE	reported	6.456e-10	The onset of parkinson's disease (Nalls MA et al.)	0.019	TRUE	reported	0.00137677	38.1766	TRUE	0.00137687	0.000100693	TRUE	0.000736099
rs6715875	T	C	T	C	-0.2902	-0.0203	FALSE	FALSE	FALSE	chr2	181434952	0.319846	0.020407	ARSA	TRUE	reported	1.246e-06	The onset of parkinson's disease (Nalls MA et al.)	0.0599	TRUE	reported	0.000846844	23.4698	TRUE	0.000846905	2.79895e-05	TRUE	0.00299622
rs6741007	T	G	T	G	0.1233	0.0141	FALSE	FALSE	FALSE	chr2	134779549	0.101143	0.008601	ARSA	TRUE	reported	2.087e-12	The onset of parkinson's disease (Nalls MA et al.)	0.0175	TRUE	reported	0.00178938	49.6385	TRUE	0.00178951	7.59323e-05	TRUE	2.79483e-05
rs6808178	T	C	T	C	0.0864	0.0104	FALSE	FALSE	FALSE	chr3	28664199	0.188235	0.007904	ARSA	TRUE	reported	7.199e-07	The onset of parkinson's disease (Nalls MA et al.)	0.0174	TRUE	reported	0.000889554	24.6546	TRUE	0.000889619	4.89819e-05	TRUE	0.00443416
rs73032517	A	G	A	G	-0.2706	-0.0265	FALSE	FALSE	FALSE	chr3	18158110	0.126069	0.017323	ARSA	TRUE	reported	1.267e-06	The onset of parkinson's disease (Nalls MA et al.)	0.0558	TRUE	reported	0.000848494	23.5156	TRUE	0.000848555	6.61635e-05	TRUE	0.00885684
rs75505347	T	C	T	C	0.3917	0.0071	FALSE	FALSE	FALSE	chr12	40491747	0.786881	0.026261	ARSA	TRUE	reported	6.117e-09	The onset of parkinson's disease (Nalls MA et al.)	0.0674	TRUE	reported	0.00121811	33.7719	TRUE	0.0012182	2.06784e-06	TRUE	3.02319e-05
rs75646569	T	G	T	G	-0.1916	-0.01	FALSE	FALSE	FALSE	chr5	61049597	0.421764	0.012448	ARSA	TRUE	reported	5.618e-13	The onset of parkinson's disease (Nalls MA et al.)	0.0266	TRUE	reported	0.00187001	51.8796	TRUE	0.00187015	1.82544e-05	TRUE	1.17531e-06
rs7695720	A	C	A	C	0.1255	-0.0099	FALSE	FALSE	FALSE	chr4	76262147	0.314439	0.009841	ARSA	TRUE	reported	1.528e-09	The onset of parkinson's disease (Nalls MA et al.)	0.0208	TRUE	reported	0.00131287	36.4023	TRUE	0.00131296	2.86247e-05	TRUE	0.000117863
rs7818035	A	G	A	G	-0.693	-0.0198	FALSE	FALSE	FALSE	chr8	11470727	0.690192	0.049675	ARSA	TRUE	reported	1.244e-06	The onset of parkinson's disease (Nalls MA et al.)	0.1429	TRUE	reported	0.000848522	23.5164	TRUE	0.000848584	4.49139e-06	TRUE	0.000759049
rs79436216	A	G	A	G	-0.2816	-0.0442	FALSE	FALSE	FALSE	chr12	63869748	0.060764	0.023571	ARSA	TRUE	reported	3.022e-06	The onset of parkinson's disease (Nalls MA et al.)	0.0603	TRUE	reported	0.000786899	21.8072	TRUE	0.000786955	9.94195e-05	TRUE	0.0241824
rs8080714	T	C	T	C	0.1016	0.0105	FALSE	FALSE	FALSE	chr17	68276036	0.199471	0.008184	ARSA	TRUE	reported	1.029e-06	The onset of parkinson's disease (Nalls MA et al.)	0.0208	TRUE	reported	0.000860829	23.8577	TRUE	0.000860891	4.65455e-05	TRUE	0.0049967
rs823106	C	G	C	G	-0.1492	0.0289	FALSE	TRUE	TRUE	chr1	205687325	0.030445	0.013353	ARSA	TRUE	reported	4.1e-10	The onset of parkinson's disease (Nalls MA et al.)	0.0239	TRUE	reported	0.00140527	38.9682	FALSE	0.00140538	0.000132406	TRUE	0.0011949
rs847685	C	G	C	G	-0.1483	-0.0022	FALSE	TRUE	TRUE	chr17	50123470	0.829537	0.010219	ARSA	TRUE	reported	3.983e-07	The onset of parkinson's disease (Nalls MA et al.)	0.0293	TRUE	reported	0.00092422	25.6163	FALSE	0.000924287	1.31066e-06	TRUE	0.000265194
rs858295	A	G	A	G	0.1039	-0.0032	FALSE	FALSE	FALSE	chr7	23205950	0.696501	0.008204	ARSA	TRUE	reported	3.831e-09	The onset of parkinson's disease (Nalls MA et al.)	0.0176	TRUE	reported	0.00125687	34.8477	TRUE	0.00125696	4.30154e-06	TRUE	3.15884e-05
rs9840232	T	C	T	C	0.1157	0.003	FALSE	FALSE	FALSE	chr3	151334574	0.765373	0.010053	ARSA	TRUE	reported	6.565e-07	The onset of parkinson's disease (Nalls MA et al.)	0.0233	TRUE	reported	0.000889607	24.6561	TRUE	0.000889672	2.51947e-06	TRUE	0.000431628
rs9845968	A	G	A	G	-0.0842	-0.0121	FALSE	FALSE	FALSE	chr3	46489654	0.120349	0.00779	ARSA	TRUE	reported	1.416e-06	The onset of parkinson's disease (Nalls MA et al.)	0.0175	TRUE	reported	0.000835248	23.1482	TRUE	0.000835308	6.82614e-05	TRUE	0.0100905
rs113730632	G	A	G	A	0.41094	-0.0118	FALSE	FALSE	FALSE	chr3	23951314	0.434039	0.015084	SERPINA3	TRUE	reported	1.648e-06	Cognitive progression in parkinson's disease (Tan MMX et al.)	0.0857483	TRUE	reported	0.00817053	22.9506	TRUE	0.00817634	1.73076e-05	TRUE	1.1047e-05
rs143371462	G	A	G	A	-0.636032	-0.0225	FALSE	FALSE	FALSE	chr12	20812884	0.491589	0.032714	SERPINA3	TRUE	reported	6.75934e-07	Cognitive progression in parkinson's disease (Tan MMX et al.)	0.128022	TRUE	reported	0.00877542	24.6648	TRUE	0.00878167	1.33554e-05	TRUE	4.4316e-06
rs17092224	C	G	C	G	-0.26771	-0.0177	FALSE	TRUE	TRUE	chr11	107127349	0.206488	0.014011	SERPINA3	TRUE	reported	3.85251e-06	Cognitive progression in parkinson's disease (Tan MMX et al.)	0.0579561	TRUE	reported	0.00759499	21.3216	FALSE	0.0076004	4.51375e-05	TRUE	4.14017e-05
rs2956605	A	C	A	C	-0.171526	0.001	FALSE	FALSE	FALSE	chr8	74970819	0.906247	0.008491	SERPINA3	TRUE	reported	3.70084e-06	Cognitive progression in parkinson's disease (Tan MMX et al.)	0.0370666	TRUE	reported	0.00762217	21.3985	TRUE	0.0076276	3.92334e-07	TRUE	1.00067e-05
rs34105455	G	A	G	A	-0.24632	0.0042	FALSE	FALSE	FALSE	chr11	8882396	0.743774	0.01285	SERPINA3	TRUE	reported	3.64359e-06	Cognitive progression in parkinson's disease (Tan MMX et al.)	0.0531924	TRUE	reported	0.00763273	21.4283	TRUE	0.00763817	3.02017e-06	TRUE	1.2786e-05
rs429358	C	T	C	T	-0.381391	-0.012	FALSE	FALSE	FALSE	chr19	44908684	0.269952	0.010878	SERPINA3	TRUE	reported	2.52773e-13	Cognitive progression in parkinson's disease (Tan MMX et al.)	0.0521209	TRUE	reported	0.0188435	53.5064	TRUE	0.0188568	3.44083e-05	TRUE	1.77298e-11
rs5755468	C	T	C	T	-0.170503	0.0108	FALSE	FALSE	FALSE	chr22	34970241	0.203951	0.008501	SERPINA3	TRUE	reported	4.15675e-06	Cognitive progression in parkinson's disease (Tan MMX et al.)	0.0370386	TRUE	reported	0.00754351	21.176	TRUE	0.00754889	4.5638e-05	TRUE	4.4551e-05
rs6488987	C	T	C	T	0.178	0.0035	FALSE	FALSE	FALSE	chr12	125083207	0.682091	0.008545	SERPINA3	TRUE	reported	1.65091e-06	Cognitive progression in parkinson's disease (Tan MMX et al.)	0.037145	TRUE	reported	0.00816929	22.9471	TRUE	0.0081751	4.74216e-06	TRUE	6.92206e-06
rs17367669	T	G	T	G	0.205568	-0.0019	FALSE	FALSE	FALSE	chr5	122191027	0.861484	0.010889	SERPINA3	TRUE	reported	1.86399e-06	Motor progression in parkinson's disease (Tan MMX et al.)	0.0431173	TRUE	reported	0.007918	22.7145	TRUE	0.00792352	8.61396e-07	TRUE	5.83985e-06
rs6741991	G	A	CACACATACAC	TACACATACAC	0.197311	-0.0086	TRUE	FALSE	FALSE	chr2	23493673	0.373794	0.00967	SERPINA3	TRUE	reported	2.91008e-06	Motor progression in parkinson's disease (Tan MMX et al.)	0.0421869	TRUE	reported	0.00762227	21.8596	FALSE	0.00762759	2.23639e-05	TRUE	2.13412e-05
rs72767442	A	T	A	T	-0.175821	-0.0005	FALSE	TRUE	TRUE	chr15	94320087	0.948545	0.007748	SERPINA3	TRUE	reported	1.6886e-06	Motor progression in parkinson's disease (Tan MMX et al.)	0.0367249	TRUE	reported	0.00798361	22.9042	FALSE	0.00798917	1.178e-07	TRUE	4.62342e-06
rs7870456	T	C	T	C	0.208959	-0.0047	FALSE	FALSE	FALSE	chr9	8454921	0.618381	0.009435	SERPINA3	TRUE	reported	1.52574e-06	Motor progression in parkinson's disease (Tan MMX et al.)	0.0434622	TRUE	reported	0.00805097	23.099	TRUE	0.00805658	7.01515e-06	TRUE	7.37897e-06
rs10253857	T	C	T	C	-0.234446	-0.0177	FALSE	FALSE	FALSE	chr7	17673826	0.099202	0.010736	SERPINA3	TRUE	reported	3.86158e-06	Composite progression in parkinson's disease (Tan MMX et al.)	0.0507602	TRUE	reported	0.00768365	21.3169	TRUE	0.00768919	7.68562e-05	TRUE	6.35305e-05
rs11634227	C	T	C	T	-0.208777	-0.0014	FALSE	FALSE	FALSE	chr15	94318611	0.864163	0.008183	SERPINA3	TRUE	reported	1.19479e-06	Composite progression in parkinson's disease (Tan MMX et al.)	0.0429892	TRUE	reported	0.00848834	23.5685	TRUE	0.00849445	8.2795e-07	TRUE	3.75764e-06
rs13424530	A	G	CTCCAC	TTCCAC	0.197397	0.0068	TRUE	FALSE	FALSE	chr2	108292945	0.409425	0.008243	SERPINA3	TRUE	reported	4.05649e-06	Composite progression in parkinson's disease (Tan MMX et al.)	0.0428336	TRUE	reported	0.00764989	21.2225	FALSE	0.00765541	1.92492e-05	TRUE	2.5454e-05
rs17367669	T	G	T	G	0.233637	-0.0019	FALSE	FALSE	FALSE	chr5	122191027	0.861484	0.010889	SERPINA3	TRUE	reported	3.30496e-06	Composite progression in parkinson's disease (Tan MMX et al.)	0.0502349	TRUE	reported	0.0077903	21.6151	TRUE	0.00779591	8.61396e-07	TRUE	9.59078e-06
rs17554587	C	G	C	G	0.241553	0.0064	FALSE	TRUE	TRUE	chr15	45744252	0.574602	0.011402	SERPINA3	TRUE	reported	3.10605e-06	Composite progression in parkinson's disease (Tan MMX et al.)	0.0517944	TRUE	reported	0.0078329	21.7342	FALSE	0.00783854	8.90782e-06	TRUE	1.45978e-05
rs224750	T	C	T	C	-0.214118	0	FALSE	FALSE	FALSE	chr10	33942102	0.999179	0.007315	SERPINA3	TRUE	reported	1.08548e-06	Composite progression in parkinson's disease (Tan MMX et al.)	0.0439174	TRUE	reported	0.00855422	23.753	TRUE	0.00856038	0	TRUE	2.7525e-06
rs429358	C	T	C	T	0.349423	-0.012	FALSE	FALSE	FALSE	chr19	44908684	0.269952	0.010878	SERPINA3	TRUE	reported	1.17312e-08	Composite progression in parkinson's disease (Tan MMX et al.)	0.0612637	TRUE	reported	0.0116702	32.5073	TRUE	0.0116785	3.44083e-05	TRUE	2.15238e-07
rs62343939	T	C	T	C	0.42749	-0.0035	FALSE	FALSE	FALSE	chr5	4699328	0.84581	0.017998	SERPINA3	TRUE	reported	3.25268e-06	Composite progression in parkinson's disease (Tan MMX et al.)	0.0918508	TRUE	reported	0.00780123	21.6457	TRUE	0.00780685	1.06927e-06	TRUE	9.68452e-06
rs79987229	T	A	T	A	0.851851	0.0013	FALSE	TRUE	TRUE	chr6	119112570	0.968209	0.032619	SERPINA3	TRUE	reported	2.57262e-06	Composite progression in parkinson's disease (Tan MMX et al.)	0.181157	TRUE	reported	0.00796203	22.0954	FALSE	0.00796777	4.49308e-08	TRUE	6.43076e-06
rs10513789	T	G	T	G	0.1596	-0.0009	FALSE	FALSE	FALSE	chr3	183042285	0.928107	0.009975	SERPINA3	TRUE	reported	3.185e-13	The onset of parkinson's disease (Nalls MA et al.)	0.0219	TRUE	reported	0.00191415	53.1063	TRUE	0.00191429	2.30229e-07	TRUE	6.81786e-08
rs10756905	T	C	T	C	0.1011	-0.0013	FALSE	FALSE	FALSE	chr9	17726890	0.883839	0.008898	SERPINA3	TRUE	reported	2.456e-07	The onset of parkinson's disease (Nalls MA et al.)	0.0196	TRUE	reported	0.000959849	26.6047	TRUE	0.000959919	6.03639e-07	TRUE	0.000166316
rs10766301	T	C	T	C	0.0907	-0.0076	FALSE	FALSE	FALSE	chr11	16195867	0.350475	0.00814	SERPINA3	TRUE	reported	2.205e-06	The onset of parkinson's disease (Nalls MA et al.)	0.0192	TRUE	reported	0.000805179	22.3142	TRUE	0.000805237	2.4648e-05	TRUE	0.00351657
rs10847864	T	G	T	C	0.1274	-0.164	TRUE	FALSE	FALSE	chr12	122842051	0.348419	0.174903	SERPINA3	TRUE	reported	9.812e-13	The onset of parkinson's disease (Nalls MA et al.)	0.0179	TRUE	reported	0.00182587	50.6526	FALSE	0.001826	2.48632e-05	TRUE	2.51471e-06
rs111972941	A	G	A	G	-0.2482	-0.0135	FALSE	FALSE	FALSE	chr1	4763649	0.481914	0.019197	SERPINA3	TRUE	reported	1.375e-06	The onset of parkinson's disease (Nalls MA et al.)	0.0514	TRUE	reported	0.000841282	23.3156	TRUE	0.000841343	1.3986e-05	TRUE	0.00163525
rs112413063	T	C	T	C	0.1813	0.0259	FALSE	FALSE	FALSE	chr2	28907721	0.124505	0.01686	SERPINA3	TRUE	reported	4.618e-06	The onset of parkinson's disease (Nalls MA et al.)	0.0396	TRUE	reported	0.000756322	20.9592	TRUE	0.000756376	6.67334e-05	TRUE	0.0159496
rs114797774	T	C	GTTCTAACCAGGGACAAA	GTTCTAACCAGGGACAAG	0.3901	-0.0173	TRUE	FALSE	FALSE	chr1	161498623	0.435519	0.022186	SERPINA3	TRUE	reported	9.426e-07	The onset of parkinson's disease (Nalls MA et al.)	0.0796	TRUE	reported	0.000866521	24.0157	FALSE	0.000866584	1.72008e-05	TRUE	0.00161923
rs12929797	T	C	T	C	0.082	0.0032	FALSE	FALSE	FALSE	chr16	52599032	0.697519	0.008233	SERPINA3	TRUE	reported	1.32e-06	The onset of parkinson's disease (Nalls MA et al.)	0.017	TRUE	reported	0.000839451	23.2648	TRUE	0.000839511	4.27226e-06	TRUE	0.000796208
rs12934900	A	T	A	T	-0.1215	0.0049	FALSE	TRUE	TRUE	chr16	30912281	0.566528	0.008549	SERPINA3	TRUE	reported	4.331e-11	The onset of parkinson's disease (Nalls MA et al.)	0.0184	TRUE	reported	0.00157204	43.5999	FALSE	0.00157215	9.28984e-06	TRUE	5.02088e-06
rs142660239	T	G	T	G	-0.3772	-0.0417	FALSE	FALSE	FALSE	chr1	152311266	0.230204	0.034755	SERPINA3	TRUE	reported	1.283e-06	The onset of parkinson's disease (Nalls MA et al.)	0.0779	TRUE	reported	0.000845923	23.4443	TRUE	0.000845984	4.07083e-05	TRUE	0.00464744
rs144814361	T	C	T	C	0.4411	0.0141	FALSE	FALSE	FALSE	chr10	119651405	0.615196	0.02805	SERPINA3	TRUE	reported	9.065e-11	The onset of parkinson's disease (Nalls MA et al.)	0.068	TRUE	reported	0.00151714	42.0751	TRUE	0.00151725	7.14267e-06	TRUE	6.07162e-06
rs145217940	A	T	A	T	0.4186	-0.0166	FALSE	TRUE	TRUE	chr18	71954209	0.669111	0.038842	SERPINA3	TRUE	reported	8.909e-07	The onset of parkinson's disease (Nalls MA et al.)	0.0852	TRUE	reported	0.000870905	24.1373	FALSE	0.000870968	5.16577e-06	TRUE	0.000685159
rs182621729	T	C	T	C	0.3083	-0.0248	FALSE	FALSE	FALSE	chr7	152720764	0.411281	0.030183	SERPINA3	TRUE	reported	1.113e-06	The onset of parkinson's disease (Nalls MA et al.)	0.0633	TRUE	reported	0.00085585	23.7196	TRUE	0.000855912	1.90858e-05	TRUE	0.00191824
rs2208485	A	G	A	G	-0.0936	-0.0012	FALSE	FALSE	FALSE	chr9	17599214	0.880559	0.007986	SERPINA3	TRUE	reported	2.652e-07	The onset of parkinson's disease (Nalls MA et al.)	0.0182	TRUE	reported	0.000954167	26.4471	TRUE	0.000954236	6.38509e-07	TRUE	0.000176019
rs2248244	A	G	A	G	0.1001	-0.007	FALSE	FALSE	FALSE	chr21	37480059	0.447408	0.009214	SERPINA3	TRUE	reported	2.005e-06	The onset of parkinson's disease (Nalls MA et al.)	0.0211	TRUE	reported	0.000812046	22.5046	TRUE	0.000812104	1.63153e-05	TRUE	0.00229514
rs2295547	A	C	GTAATG	GTAATT	0.0894	-0.0072	TRUE	FALSE	FALSE	chr20	3191595	0.421786	0.008963	SERPINA3	TRUE	reported	8.768e-07	The onset of parkinson's disease (Nalls MA et al.)	0.0182	TRUE	reported	0.000870531	24.1269	FALSE	0.000870593	1.82412e-05	TRUE	0.00165513
rs28370649	A	G	A	G	-0.2836	0.0158	FALSE	FALSE	FALSE	chr12	40005347	0.661548	0.036091	SERPINA3	TRUE	reported	2.203e-07	The onset of parkinson's disease (Nalls MA et al.)	0.0547	TRUE	reported	0.00096972	26.8786	TRUE	0.00096979	5.42172e-06	TRUE	0.000328707
rs2949760	A	G	A	G	0.0915	0.0077	FALSE	FALSE	FALSE	chr7	143513859	0.375247	0.008684	SERPINA3	TRUE	reported	1.998e-06	The onset of parkinson's disease (Nalls MA et al.)	0.0193	TRUE	reported	0.000810971	22.4748	TRUE	0.000811029	2.22272e-05	TRUE	0.00305129
rs329647	C	G	C	G	-0.1133	0.006	FALSE	TRUE	TRUE	chr11	133894771	0.503092	0.00896	SERPINA3	TRUE	reported	1.944e-10	The onset of parkinson's disease (Nalls MA et al.)	0.0178	TRUE	reported	0.00146088	40.5124	FALSE	0.00146099	1.2755e-05	TRUE	1.59651e-05
rs34311866	T	C	T	C	-0.2272	-0.0062	FALSE	FALSE	FALSE	chr4	958159	0.542017	0.010168	SERPINA3	TRUE	reported	7.974e-23	The onset of parkinson's disease (Nalls MA et al.)	0.0231	TRUE	reported	0.00348103	96.73	TRUE	0.00348128	1.05406e-05	TRUE	3.58047e-12
rs34679758	A	G	A	G	0.1275	-0.0356	FALSE	FALSE	FALSE	chr16	71961528	0.006143	0.012992	SERPINA3	TRUE	reported	8.715e-07	The onset of parkinson's disease (Nalls MA et al.)	0.0259	TRUE	reported	0.000874321	24.232	TRUE	0.000874384	0.000212213	TRUE	0.0613937
rs35265698	C	G	C	G	0.2	-0.0367	FALSE	TRUE	TRUE	chr6	32593557	0.0006603	0.010777	SERPINA3	TRUE	reported	3.927e-11	The onset of parkinson's disease (Nalls MA et al.)	0.0303	TRUE	reported	0.0015708	43.5656	FALSE	0.00157092	0.000327143	TRUE	0.00717079
rs356203	T	C	T	C	-0.2398	-0.0007	FALSE	FALSE	FALSE	chr4	89744890	0.938506	0.009073	SERPINA3	TRUE	reported	3.007e-41	The onset of parkinson's disease (Nalls MA et al.)	0.0178	TRUE	reported	0.00651106	181.479	TRUE	0.00651152	1.68424e-07	TRUE	1.17906e-23
rs35749011	A	G	A	G	0.7508	0.0311	FALSE	FALSE	FALSE	chr1	155162560	0.44946	0.04112	SERPINA3	TRUE	reported	5.022e-30	The onset of parkinson's disease (Nalls MA et al.)	0.0659	TRUE	reported	0.00466527	129.792	TRUE	0.00466561	1.61755e-05	TRUE	1.02248e-15
rs41286192	A	G	A	G	-0.3164	0.0167	FALSE	FALSE	FALSE	chr6	132797077	0.479081	0.023595	SERPINA3	TRUE	reported	2.298e-06	The onset of parkinson's disease (Nalls MA et al.)	0.067	TRUE	reported	0.000804644	22.2993	TRUE	0.000804702	1.41653e-05	TRUE	0.00216209
rs4488803	A	G	A	G	-0.1136	-0.0057	FALSE	FALSE	FALSE	chr3	58232625	0.491881	0.008293	SERPINA3	TRUE	reported	1.076e-08	The onset of parkinson's disease (Nalls MA et al.)	0.0199	TRUE	reported	0.00117536	32.5851	TRUE	0.00117544	1.33619e-05	TRUE	0.000134296
rs4566208	A	G	A	G	0.0957	0.0017	FALSE	FALSE	FALSE	chr17	16107606	0.835585	0.008191	SERPINA3	TRUE	reported	3.884e-08	The onset of parkinson's disease (Nalls MA et al.)	0.0174	TRUE	reported	0.00109114	30.2478	TRUE	0.00109122	1.21832e-06	TRUE	6.88119e-05
rs4588066	A	G	A	G	0.1046	-0.0125	FALSE	FALSE	FALSE	chr18	43092999	0.144921	0.008575	SERPINA3	TRUE	reported	4.453e-09	The onset of parkinson's disease (Nalls MA et al.)	0.0178	TRUE	reported	0.00124541	34.5296	TRUE	0.0012455	6.01154e-05	TRUE	0.0005965
rs4613239	C	G	C	G	-0.1784	-0.0279	FALSE	TRUE	TRUE	chr2	168263099	0.022837	0.012258	SERPINA3	TRUE	reported	6.215e-13	The onset of parkinson's disease (Nalls MA et al.)	0.0248	TRUE	reported	0.00186511	51.7434	FALSE	0.00186525	0.000146526	TRUE	0.000105947
rs4698412	A	G	A	G	0.1258	0.0034	FALSE	FALSE	FALSE	chr4	15735725	0.67566	0.008126	SERPINA3	TRUE	reported	7.049e-14	The onset of parkinson's disease (Nalls MA et al.)	0.0168	TRUE	reported	0.00202066	56.0675	TRUE	0.00202081	4.95082e-06	TRUE	9.90639e-08
rs4774417	A	G	A	G	0.1052	0.0086	FALSE	FALSE	FALSE	chr15	61701503	0.333903	0.0089	SERPINA3	TRUE	reported	4.626e-08	The onset of parkinson's disease (Nalls MA et al.)	0.0192	TRUE	reported	0.0010829	30.0191	TRUE	0.00108298	2.63995e-05	TRUE	0.000535586
rs4810686	T	C	T	C	0.0949	0.007	FALSE	FALSE	FALSE	chr20	47780100	0.389629	0.008137	SERPINA3	TRUE	reported	3.697e-07	The onset of parkinson's disease (Nalls MA et al.)	0.0187	TRUE	reported	0.000929128	25.7524	TRUE	0.000929195	2.09224e-05	TRUE	0.00123786
rs4836108	A	G	A	G	0.1094	0.0088	FALSE	FALSE	FALSE	chr5	124674568	0.279467	0.008137	SERPINA3	TRUE	reported	1.198e-06	The onset of parkinson's disease (Nalls MA et al.)	0.0225	TRUE	reported	0.000852961	23.6395	TRUE	0.000853022	3.30814e-05	TRUE	0.00345826
rs4851487	T	C	T	C	0.0808	0	FALSE	FALSE	FALSE	chr2	101686516	0.995581	0.007119	SERPINA3	TRUE	reported	3.249e-06	The onset of parkinson's disease (Nalls MA et al.)	0.0174	TRUE	reported	0.000778066	21.5622	TRUE	0.000778122	0	TRUE	0.000506751
rs58879558	T	C	T	C	0.2383	-0.0065	FALSE	FALSE	FALSE	chr17	46018101	0.536782	0.010523	SERPINA3	TRUE	reported	1.363e-21	The onset of parkinson's disease (Nalls MA et al.)	0.025	TRUE	reported	0.00327021	90.8525	TRUE	0.00327044	1.07902e-05	TRUE	1.75676e-11
rs61835654	T	C	T	C	-0.1032	0.0017	FALSE	FALSE	FALSE	chr1	226795629	0.872804	0.010619	SERPINA3	TRUE	reported	1.853e-06	The onset of parkinson's disease (Nalls MA et al.)	0.0216	TRUE	reported	0.000823615	22.8255	TRUE	0.000823674	7.24882e-07	TRUE	0.000518078
rs620490	T	G	T	G	0.1174	-0.0048	FALSE	FALSE	FALSE	chr8	16840070	0.609552	0.009399	SERPINA3	TRUE	reported	6.456e-10	The onset of parkinson's disease (Nalls MA et al.)	0.019	TRUE	reported	0.00137677	38.1766	TRUE	0.00137687	7.37425e-06	TRUE	1.80359e-05
rs6715875	T	C	T	C	-0.2902	0.0138	FALSE	FALSE	FALSE	chr2	181434952	0.518738	0.021386	SERPINA3	TRUE	reported	1.246e-06	The onset of parkinson's disease (Nalls MA et al.)	0.0599	TRUE	reported	0.000846844	23.4698	TRUE	0.000846905	1.17779e-05	TRUE	0.00137555
rs6741007	T	G	T	G	0.1233	0.001	FALSE	FALSE	FALSE	chr2	134779549	0.914504	0.009315	SERPINA3	TRUE	reported	2.087e-12	The onset of parkinson's disease (Nalls MA et al.)	0.0175	TRUE	reported	0.00178938	49.6385	TRUE	0.00178951	3.25652e-07	TRUE	1.94453e-07
rs6808178	T	C	T	C	0.0864	-0.0097	FALSE	FALSE	FALSE	chr3	28664199	0.241599	0.008284	SERPINA3	TRUE	reported	7.199e-07	The onset of parkinson's disease (Nalls MA et al.)	0.0174	TRUE	reported	0.000889554	24.6546	TRUE	0.000889619	3.8791e-05	TRUE	0.00326618
rs73032517	A	G	A	G	-0.2706	-0.016	FALSE	FALSE	FALSE	chr3	18158110	0.379222	0.018196	SERPINA3	TRUE	reported	1.267e-06	The onset of parkinson's disease (Nalls MA et al.)	0.0558	TRUE	reported	0.000848494	23.5156	TRUE	0.000848555	2.18615e-05	TRUE	0.00229951
rs75505347	T	C	T	C	0.3917	0.003	FALSE	FALSE	FALSE	chr12	40491747	0.912424	0.027277	SERPINA3	TRUE	reported	6.117e-09	The onset of parkinson's disease (Nalls MA et al.)	0.0674	TRUE	reported	0.00121811	33.7719	TRUE	0.0012182	3.42194e-07	TRUE	1.88576e-05
rs75646569	T	G	T	G	-0.1916	0.0173	FALSE	FALSE	FALSE	chr5	61049597	0.184994	0.013051	SERPINA3	TRUE	reported	5.618e-13	The onset of parkinson's disease (Nalls MA et al.)	0.0266	TRUE	reported	0.00187001	51.8796	TRUE	0.00187015	4.97e-05	TRUE	6.37177e-06
rs7695720	A	C	A	C	0.1255	0.003	FALSE	FALSE	FALSE	chr4	76262147	0.768271	0.010182	SERPINA3	TRUE	reported	1.528e-09	The onset of parkinson's disease (Nalls MA et al.)	0.0208	TRUE	reported	0.00131287	36.4023	TRUE	0.00131296	2.45548e-06	TRUE	1.54646e-05
rs7818035	A	G	A	G	-0.693	0.0353	FALSE	FALSE	FALSE	chr8	11470727	0.498465	0.052149	SERPINA3	TRUE	reported	1.244e-06	The onset of parkinson's disease (Nalls MA et al.)	0.1429	TRUE	reported	0.000848522	23.5164	TRUE	0.000848584	1.29533e-05	TRUE	0.00145812
rs79436216	A	G	A	G	-0.2816	-0.0346	FALSE	FALSE	FALSE	chr12	63869748	0.160875	0.024677	SERPINA3	TRUE	reported	3.022e-06	The onset of parkinson's disease (Nalls MA et al.)	0.0603	TRUE	reported	0.000786899	21.8072	TRUE	0.000786955	5.55865e-05	TRUE	0.0102376
rs8080714	T	C	T	C	0.1016	0.0039	FALSE	FALSE	FALSE	chr17	68276036	0.650788	0.008616	SERPINA3	TRUE	reported	1.029e-06	The onset of parkinson's disease (Nalls MA et al.)	0.0208	TRUE	reported	0.000860829	23.8577	TRUE	0.000860891	5.79384e-06	TRUE	0.00078652
rs823106	C	G	C	G	-0.1492	-0.0111	FALSE	TRUE	TRUE	chr1	205687325	0.427684	0.013995	SERPINA3	TRUE	reported	4.1e-10	The onset of parkinson's disease (Nalls MA et al.)	0.0239	TRUE	reported	0.00140527	38.9682	FALSE	0.00140538	1.77836e-05	TRUE	3.34454e-05
rs847685	C	G	C	G	-0.1483	0.002	FALSE	TRUE	TRUE	chr17	50123470	0.84937	0.010531	SERPINA3	TRUE	reported	3.983e-07	The onset of parkinson's disease (Nalls MA et al.)	0.0293	TRUE	reported	0.00092422	25.6163	FALSE	0.000924287	1.01996e-06	TRUE	0.000248371
rs858295	A	G	A	G	0.1039	0.0033	FALSE	FALSE	FALSE	chr7	23205950	0.702049	0.008626	SERPINA3	TRUE	reported	3.831e-09	The onset of parkinson's disease (Nalls MA et al.)	0.0176	TRUE	reported	0.00125687	34.8477	TRUE	0.00125696	4.13794e-06	TRUE	3.09088e-05
rs9840232	T	C	T	C	0.1157	0.0042	FALSE	FALSE	FALSE	chr3	151334574	0.687923	0.010456	SERPINA3	TRUE	reported	6.565e-07	The onset of parkinson's disease (Nalls MA et al.)	0.0233	TRUE	reported	0.000889607	24.6561	TRUE	0.000889672	4.56484e-06	TRUE	0.000557461
rs9845968	A	G	A	G	-0.0842	-0.0019	FALSE	FALSE	FALSE	chr3	46489654	0.82118	0.008406	SERPINA3	TRUE	reported	1.416e-06	The onset of parkinson's disease (Nalls MA et al.)	0.0175	TRUE	reported	0.000835248	23.1482	TRUE	0.000835308	1.44556e-06	TRUE	0.000555642
rs113730632	G	A	G	A	0.41094	-0.0154	FALSE	FALSE	FALSE	chr3	23951314	0.309758	0.015162	PI3	TRUE	reported	1.648e-06	Cognitive progression in parkinson's disease (Tan MMX et al.)	0.0857483	TRUE	reported	0.00817053	22.9506	TRUE	0.00817634	2.91762e-05	TRUE	1.47409e-05
rs143371462	G	A	G	A	-0.636032	-0.0183	FALSE	FALSE	FALSE	chr12	20812884	0.579007	0.032983	PI3	TRUE	reported	6.75934e-07	Cognitive progression in parkinson's disease (Tan MMX et al.)	0.128022	TRUE	reported	0.00877542	24.6648	TRUE	0.00878167	8.69124e-06	TRUE	3.72911e-06
rs17092224	C	G	C	G	-0.26771	0.0143	FALSE	TRUE	TRUE	chr11	107127349	0.311618	0.014133	PI3	TRUE	reported	3.85251e-06	Cognitive progression in parkinson's disease (Tan MMX et al.)	0.0579561	TRUE	reported	0.00759499	21.3216	FALSE	0.0076004	2.89561e-05	TRUE	3.08001e-05
rs2956605	A	C	A	C	-0.171526	0.0102	FALSE	FALSE	FALSE	chr8	74970819	0.230188	0.008501	PI3	TRUE	reported	3.70084e-06	Cognitive progression in parkinson's disease (Tan MMX et al.)	0.0370666	TRUE	reported	0.00762217	21.3985	TRUE	0.0076276	4.07208e-05	TRUE	3.71349e-05
rs34105455	G	A	G	A	-0.24632	0.0029	FALSE	FALSE	FALSE	chr11	8882396	0.821846	0.012879	PI3	TRUE	reported	3.64359e-06	Cognitive progression in parkinson's disease (Tan MMX et al.)	0.0531924	TRUE	reported	0.00763273	21.4283	TRUE	0.00763817	1.43341e-06	TRUE	1.12725e-05
rs429358	C	T	C	T	-0.381391	-0.0101	FALSE	FALSE	FALSE	chr19	44908684	0.354587	0.01091	PI3	TRUE	reported	2.52773e-13	Cognitive progression in parkinson's disease (Tan MMX et al.)	0.0521209	TRUE	reported	0.0188435	53.5064	TRUE	0.0188568	2.42324e-05	TRUE	1.27437e-11
rs5755468	C	T	C	T	-0.170503	0.0164	FALSE	FALSE	FALSE	chr22	34970241	0.054436	0.008527	PI3	TRUE	reported	4.15675e-06	Cognitive progression in parkinson's disease (Tan MMX et al.)	0.0370386	TRUE	reported	0.00754351	21.176	TRUE	0.00754889	0.00010459	TRUE	9.37886e-05
rs6488987	C	T	C	T	0.178	-0.0016	FALSE	FALSE	FALSE	chr12	125083207	0.853076	0.00864	PI3	TRUE	reported	1.65091e-06	Cognitive progression in parkinson's disease (Tan MMX et al.)	0.037145	TRUE	reported	0.00816929	22.9471	TRUE	0.0081751	9.69346e-07	TRUE	5.19651e-06
rs17367669	T	G	T	G	0.205568	0.0013	FALSE	FALSE	FALSE	chr5	122191027	0.90815	0.011268	PI3	TRUE	reported	1.86399e-06	Motor progression in parkinson's disease (Tan MMX et al.)	0.0431173	TRUE	reported	0.007918	22.7145	TRUE	0.00792352	3.76587e-07	TRUE	5.40961e-06
rs6741991	G	A	CACACATACAC	TACACATACAC	0.197311	-0.0075	TRUE	FALSE	FALSE	chr2	23493673	0.439997	0.009713	PI3	TRUE	reported	2.91008e-06	Motor progression in parkinson's disease (Tan MMX et al.)	0.0421869	TRUE	reported	0.00762227	21.8596	FALSE	0.00762759	1.68586e-05	TRUE	1.84928e-05
rs72767442	A	T	A	T	-0.175821	-0.0004	FALSE	TRUE	TRUE	chr15	94320087	0.961516	0.00829	PI3	TRUE	reported	1.6886e-06	Motor progression in parkinson's disease (Tan MMX et al.)	0.0367249	TRUE	reported	0.00798361	22.9042	FALSE	0.00798917	6.58562e-08	TRUE	4.52616e-06
rs7870456	T	C	T	C	0.208959	0.0036	FALSE	FALSE	FALSE	chr9	8454921	0.708521	0.00963	PI3	TRUE	reported	1.52574e-06	Motor progression in parkinson's disease (Tan MMX et al.)	0.0434622	TRUE	reported	0.00805097	23.099	TRUE	0.00805658	3.95074e-06	TRUE	6.29084e-06
rs10253857	T	C	T	C	-0.234446	-0.0093	FALSE	FALSE	FALSE	chr7	17673826	0.392102	0.010867	PI3	TRUE	reported	3.86158e-06	Composite progression in parkinson's disease (Tan MMX et al.)	0.0507602	TRUE	reported	0.00768365	21.3169	TRUE	0.00768919	2.07104e-05	TRUE	2.52741e-05
rs11634227	C	T	C	T	-0.208777	-0.0015	FALSE	FALSE	FALSE	chr15	94318611	0.857311	0.008343	PI3	TRUE	reported	1.19479e-06	Composite progression in parkinson's disease (Tan MMX et al.)	0.0429892	TRUE	reported	0.00848834	23.5685	TRUE	0.00849445	9.14348e-07	TRUE	3.80027e-06
rs13424530	A	G	CTCCAC	TTCCAC	0.197397	0.0129	TRUE	FALSE	FALSE	chr2	108292945	0.118552	0.008265	PI3	TRUE	reported	4.05649e-06	Composite progression in parkinson's disease (Tan MMX et al.)	0.0428336	TRUE	reported	0.00764989	21.2225	FALSE	0.00765541	6.89029e-05	TRUE	5.99554e-05
rs17367669	T	G	T	G	0.233637	0.0013	FALSE	FALSE	FALSE	chr5	122191027	0.90815	0.011268	PI3	TRUE	reported	3.30496e-06	Composite progression in parkinson's disease (Tan MMX et al.)	0.0502349	TRUE	reported	0.0077903	21.6151	TRUE	0.00779591	3.76587e-07	TRUE	8.909e-06
rs17554587	C	G	C	G	0.241553	0.0038	FALSE	TRUE	TRUE	chr15	45744252	0.737935	0.011357	PI3	TRUE	reported	3.10605e-06	Composite progression in parkinson's disease (Tan MMX et al.)	0.0517944	TRUE	reported	0.0078329	21.7342	FALSE	0.00783854	3.16531e-06	TRUE	1.10475e-05
rs224750	T	C	T	C	-0.214118	0.0042	FALSE	FALSE	FALSE	chr10	33942102	0.62635	0.008627	PI3	TRUE	reported	1.08548e-06	Composite progression in parkinson's disease (Tan MMX et al.)	0.0439174	TRUE	reported	0.00855422	23.753	TRUE	0.00856038	6.70633e-06	TRUE	5.17364e-06
rs429358	C	T	C	T	0.349423	-0.0101	FALSE	FALSE	FALSE	chr19	44908684	0.354587	0.01091	PI3	TRUE	reported	1.17312e-08	Composite progression in parkinson's disease (Tan MMX et al.)	0.0612637	TRUE	reported	0.0116702	32.5073	TRUE	0.0116785	2.42324e-05	TRUE	1.6648e-07
rs62343939	T	C	T	C	0.42749	0.0309	FALSE	FALSE	FALSE	chr5	4699328	0.091204	0.018294	PI3	TRUE	reported	3.25268e-06	Composite progression in parkinson's disease (Tan MMX et al.)	0.0918508	TRUE	reported	0.00780123	21.6457	TRUE	0.00780685	8.06615e-05	TRUE	5.75794e-05
rs79987229	T	A	T	A	0.851851	0.0184	FALSE	TRUE	TRUE	chr6	119112570	0.575979	0.0329	PI3	TRUE	reported	2.57262e-06	Composite progression in parkinson's disease (Tan MMX et al.)	0.181157	TRUE	reported	0.00796203	22.0954	FALSE	0.00796777	8.84786e-06	TRUE	1.23048e-05
rs10513789	T	G	T	G	0.1596	-0.0122	FALSE	FALSE	FALSE	chr3	183042285	0.247708	0.010554	PI3	TRUE	reported	3.185e-13	The onset of parkinson's disease (Nalls MA et al.)	0.0219	TRUE	reported	0.00191415	53.1063	TRUE	0.00191429	3.77893e-05	TRUE	2.7368e-06
rs10756905	T	C	T	C	0.1011	-0.0039	FALSE	FALSE	FALSE	chr9	17726890	0.673812	0.009265	PI3	TRUE	reported	2.456e-07	The onset of parkinson's disease (Nalls MA et al.)	0.0196	TRUE	reported	0.000959849	26.6047	TRUE	0.000959919	5.01085e-06	TRUE	0.00033939
rs10766301	T	C	T	C	0.0907	0.0082	FALSE	FALSE	FALSE	chr11	16195867	0.314415	0.008151	PI3	TRUE	reported	2.205e-06	The onset of parkinson's disease (Nalls MA et al.)	0.0192	TRUE	reported	0.000805179	22.3142	TRUE	0.000805237	2.86159e-05	TRUE	0.00409678
rs10847864	T	G	T	C	0.1274	-0.3965	TRUE	FALSE	FALSE	chr12	122842051	0.024235	0.175958	PI3	TRUE	reported	9.812e-13	The onset of parkinson's disease (Nalls MA et al.)	0.0179	TRUE	reported	0.00182587	50.6526	FALSE	0.001826	0.000143576	TRUE	0.000125539
rs111972941	A	G	A	G	-0.2482	0.0101	FALSE	FALSE	FALSE	chr1	4763649	0.600733	0.019299	PI3	TRUE	reported	1.375e-06	The onset of parkinson's disease (Nalls MA et al.)	0.0514	TRUE	reported	0.000841282	23.3156	TRUE	0.000841343	7.74586e-06	TRUE	0.0010802
rs112413063	T	C	T	C	0.1813	-0.0435	FALSE	FALSE	FALSE	chr2	28907721	0.010399	0.016977	PI3	TRUE	reported	4.618e-06	The onset of parkinson's disease (Nalls MA et al.)	0.0396	TRUE	reported	0.000756322	20.9592	TRUE	0.000756376	0.000185637	TRUE	0.0836115
rs114797774	T	C	GTTCTAACCAGGGACAAA	GTTCTAACCAGGGACAAG	0.3901	-0.0134	TRUE	FALSE	FALSE	chr1	161498623	0.549043	0.022363	PI3	TRUE	reported	9.426e-07	The onset of parkinson's disease (Nalls MA et al.)	0.0796	TRUE	reported	0.000866521	24.0157	FALSE	0.000866584	1.01571e-05	TRUE	0.00106755
rs12929797	T	C	T	C	0.082	0.0096	FALSE	FALSE	FALSE	chr16	52599032	0.255285	0.008439	PI3	TRUE	reported	1.32e-06	The onset of parkinson's disease (Nalls MA et al.)	0.017	TRUE	reported	0.000839451	23.2648	TRUE	0.000839511	3.65949e-05	TRUE	0.00426555
rs12934900	A	T	A	T	-0.1215	0.0232	FALSE	TRUE	TRUE	chr16	30912281	0.007015	0.008605	PI3	TRUE	reported	4.331e-11	The onset of parkinson's disease (Nalls MA et al.)	0.0184	TRUE	reported	0.00157204	43.5999	FALSE	0.00157215	0.000205511	TRUE	0.00159326
rs142660239	T	G	T	G	-0.3772	-0.0817	FALSE	FALSE	FALSE	chr1	152311266	0.019576	0.034999	PI3	TRUE	reported	1.283e-06	The onset of parkinson's disease (Nalls MA et al.)	0.0779	TRUE	reported	0.000845923	23.4443	TRUE	0.000845984	0.000154074	TRUE	0.0376446
rs144814361	T	C	T	C	0.4411	-0.0132	FALSE	FALSE	FALSE	chr10	119651405	0.641006	0.028308	PI3	TRUE	reported	9.065e-11	The onset of parkinson's disease (Nalls MA et al.)	0.068	TRUE	reported	0.00151714	42.0751	TRUE	0.00151725	6.14636e-06	TRUE	5.41627e-06
rs145217940	A	T	A	T	0.4186	-0.0109	FALSE	TRUE	TRUE	chr18	71954209	0.780501	0.039115	PI3	TRUE	reported	8.909e-07	The onset of parkinson's disease (Nalls MA et al.)	0.0852	TRUE	reported	0.000870905	24.1373	FALSE	0.000870968	2.19629e-06	TRUE	0.000475841
rs182621729	T	C	T	C	0.3083	-0.0264	FALSE	FALSE	FALSE	chr7	152720764	0.383719	0.030308	PI3	TRUE	reported	1.113e-06	The onset of parkinson's disease (Nalls MA et al.)	0.0633	TRUE	reported	0.00085585	23.7196	TRUE	0.000855912	2.14499e-05	TRUE	0.00214151
rs2208485	A	G	A	G	-0.0936	0.0042	FALSE	FALSE	FALSE	chr9	17599214	0.612869	0.008301	PI3	TRUE	reported	2.652e-07	The onset of parkinson's disease (Nalls MA et al.)	0.0182	TRUE	reported	0.000954167	26.4471	TRUE	0.000954236	7.23932e-06	TRUE	0.000439024
rs2248244	A	G	A	G	0.1001	-0.0079	FALSE	FALSE	FALSE	chr21	37480059	0.395232	0.009292	PI3	TRUE	reported	2.005e-06	The onset of parkinson's disease (Nalls MA et al.)	0.0211	TRUE	reported	0.000812046	22.5046	TRUE	0.000812104	2.04329e-05	TRUE	0.00279741
rs2295547	A	C	GTAATG	GTAATT	0.0894	-0.0045	TRUE	FALSE	FALSE	chr20	3191595	0.617157	0.009002	PI3	TRUE	reported	8.768e-07	The onset of parkinson's disease (Nalls MA et al.)	0.0182	TRUE	reported	0.000870531	24.1269	FALSE	0.000870593	7.06395e-06	TRUE	0.000816738
rs28370649	A	G	A	G	-0.2836	0.0536	FALSE	FALSE	FALSE	chr12	40005347	0.140481	0.036364	PI3	TRUE	reported	2.203e-07	The onset of parkinson's disease (Nalls MA et al.)	0.0547	TRUE	reported	0.00096972	26.8786	TRUE	0.00096979	6.14586e-05	TRUE	0.00367468
rs2949760	A	G	A	G	0.0915	-0.006	FALSE	FALSE	FALSE	chr7	143513859	0.491134	0.008715	PI3	TRUE	reported	1.998e-06	The onset of parkinson's disease (Nalls MA et al.)	0.0193	TRUE	reported	0.000810971	22.4748	TRUE	0.000811029	1.34003e-05	TRUE	0.00197564
rs329647	C	G	C	G	-0.1133	-0.0056	FALSE	TRUE	TRUE	chr11	133894771	0.530493	0.008928	PI3	TRUE	reported	1.944e-10	The onset of parkinson's disease (Nalls MA et al.)	0.0178	TRUE	reported	0.00146088	40.5124	FALSE	0.00146099	1.11909e-05	TRUE	1.40499e-05
rs34311866	T	C	T	C	-0.2272	-0.0164	FALSE	FALSE	FALSE	chr4	958159	0.109125	0.010236	PI3	TRUE	reported	7.974e-23	The onset of parkinson's disease (Nalls MA et al.)	0.0231	TRUE	reported	0.00348103	96.73	TRUE	0.00348128	7.27701e-05	TRUE	3.08e-10
rs34679758	A	G	A	G	0.1275	-0.0275	FALSE	FALSE	FALSE	chr16	71961528	0.03579	0.0131	PI3	TRUE	reported	8.715e-07	The onset of parkinson's disease (Nalls MA et al.)	0.0259	TRUE	reported	0.000874321	24.232	TRUE	0.000874384	0.000124562	TRUE	0.0217161
rs35265698	C	G	C	G	0.2	0.0091	FALSE	TRUE	TRUE	chr6	32593557	0.403026	0.010882	PI3	TRUE	reported	3.927e-11	The onset of parkinson's disease (Nalls MA et al.)	0.0303	TRUE	reported	0.0015708	43.5656	FALSE	0.00157092	1.97333e-05	TRUE	1.13234e-05
rs356203	T	C	T	C	-0.2398	-0.0076	FALSE	FALSE	FALSE	chr4	89744890	0.375839	0.008582	PI3	TRUE	reported	3.007e-41	The onset of parkinson's disease (Nalls MA et al.)	0.0178	TRUE	reported	0.00651106	181.479	TRUE	0.00651152	2.21896e-05	TRUE	2.32001e-21
rs35749011	A	G	A	G	0.7508	0.0311	FALSE	FALSE	FALSE	chr1	155162560	0.452461	0.041394	PI3	TRUE	reported	5.022e-30	The onset of parkinson's disease (Nalls MA et al.)	0.0659	TRUE	reported	0.00466527	129.792	TRUE	0.00466561	1.59621e-05	TRUE	9.95211e-16
rs41286192	A	G	A	G	-0.3164	0.0043	FALSE	FALSE	FALSE	chr6	132797077	0.855562	0.023623	PI3	TRUE	reported	2.298e-06	The onset of parkinson's disease (Nalls MA et al.)	0.067	TRUE	reported	0.000804644	22.2993	TRUE	0.000804702	9.36925e-07	TRUE	0.000636847
rs4488803	A	G	A	G	-0.1136	-0.0111	FALSE	FALSE	FALSE	chr3	58232625	0.183386	0.008343	PI3	TRUE	reported	1.076e-08	The onset of parkinson's disease (Nalls MA et al.)	0.0199	TRUE	reported	0.00117536	32.5851	TRUE	0.00117544	5.00644e-05	TRUE	0.000693256
rs4566208	A	G	A	G	0.0957	-0.0014	FALSE	FALSE	FALSE	chr17	16107606	0.866922	0.008355	PI3	TRUE	reported	3.884e-08	The onset of parkinson's disease (Nalls MA et al.)	0.0174	TRUE	reported	0.00109114	30.2478	TRUE	0.00109122	7.94145e-07	TRUE	6.15332e-05
rs4588066	A	G	A	G	0.1046	0.0047	FALSE	FALSE	FALSE	chr18	43092999	0.583718	0.008577	PI3	TRUE	reported	4.453e-09	The onset of parkinson's disease (Nalls MA et al.)	0.0178	TRUE	reported	0.00124541	34.5296	TRUE	0.0012455	8.49534e-06	TRUE	5.43359e-05
rs4613239	C	G	C	G	-0.1784	-0.0146	FALSE	TRUE	TRUE	chr2	168263099	0.237588	0.012362	PI3	TRUE	reported	6.215e-13	The onset of parkinson's disease (Nalls MA et al.)	0.0248	TRUE	reported	0.00186511	51.7434	FALSE	0.00186525	3.94568e-05	TRUE	4.17952e-06
rs4698412	A	G	A	G	0.1258	-0.0067	FALSE	FALSE	FALSE	chr4	15735725	0.419904	0.008307	PI3	TRUE	reported	7.049e-14	The onset of parkinson's disease (Nalls MA et al.)	0.0168	TRUE	reported	0.00202066	56.0675	TRUE	0.00202081	1.83962e-05	TRUE	3.95279e-07
rs4774417	A	G	A	G	0.1052	0.0008	FALSE	FALSE	FALSE	chr15	61701503	0.929571	0.009051	PI3	TRUE	reported	4.626e-08	The onset of parkinson's disease (Nalls MA et al.)	0.0192	TRUE	reported	0.0010829	30.0191	TRUE	0.00108298	2.2089e-07	TRUE	5.25372e-05
rs4810686	T	C	T	C	0.0949	-0.0001	FALSE	FALSE	FALSE	chr20	47780100	0.991903	0.009854	PI3	TRUE	reported	3.697e-07	The onset of parkinson's disease (Nalls MA et al.)	0.0187	TRUE	reported	0.000929128	25.7524	TRUE	0.000929195	2.91157e-09	TRUE	0.000148639
rs4836108	A	G	A	G	0.1094	0.0122	FALSE	FALSE	FALSE	chr5	124674568	0.137002	0.008204	PI3	TRUE	reported	1.198e-06	The onset of parkinson's disease (Nalls MA et al.)	0.0225	TRUE	reported	0.000852961	23.6395	TRUE	0.000853022	6.25464e-05	TRUE	0.0079316
rs4851487	T	C	T	C	0.0808	-0.0069	FALSE	FALSE	FALSE	chr2	101686516	0.415978	0.008483	PI3	TRUE	reported	3.249e-06	The onset of parkinson's disease (Nalls MA et al.)	0.0174	TRUE	reported	0.000778066	21.5622	TRUE	0.000778122	1.8707e-05	TRUE	0.00330171
rs58879558	T	C	T	C	0.2383	0.0054	FALSE	FALSE	FALSE	chr17	46018101	0.608018	0.010528	PI3	TRUE	reported	1.363e-21	The onset of parkinson's disease (Nalls MA et al.)	0.025	TRUE	reported	0.00327021	90.8525	TRUE	0.00327044	7.44013e-06	TRUE	1.0879e-11
rs61835654	T	C	T	C	-0.1032	-0.0058	FALSE	FALSE	FALSE	chr1	226795629	0.581826	0.010532	PI3	TRUE	reported	1.853e-06	The onset of parkinson's disease (Nalls MA et al.)	0.0216	TRUE	reported	0.000823615	22.8255	TRUE	0.000823674	8.57763e-06	TRUE	0.00131647
rs620490	T	G	T	G	0.1174	0.0193	FALSE	FALSE	FALSE	chr8	16840070	0.043076	0.00954	PI3	TRUE	reported	6.456e-10	The onset of parkinson's disease (Nalls MA et al.)	0.019	TRUE	reported	0.00137677	38.1766	TRUE	0.00137687	0.00011571	TRUE	0.00101711
rs6715875	T	C	T	C	-0.2902	-0.0128	FALSE	FALSE	FALSE	chr2	181434952	0.553272	0.02159	PI3	TRUE	reported	1.246e-06	The onset of parkinson's disease (Nalls MA et al.)	0.0599	TRUE	reported	0.000846844	23.4698	TRUE	0.000846905	9.94224e-06	TRUE	0.00121869
rs6741007	T	G	T	G	0.1233	0.0153	FALSE	FALSE	FALSE	chr2	134779549	0.092435	0.009093	PI3	TRUE	reported	2.087e-12	The onset of parkinson's disease (Nalls MA et al.)	0.0175	TRUE	reported	0.00178938	49.6385	TRUE	0.00178951	7.99932e-05	TRUE	3.1699e-05
rs6808178	T	C	T	C	0.0864	0.0107	FALSE	FALSE	FALSE	chr3	28664199	0.200353	0.008356	PI3	TRUE	reported	7.199e-07	The onset of parkinson's disease (Nalls MA et al.)	0.0174	TRUE	reported	0.000889554	24.6546	TRUE	0.000889619	4.63911e-05	TRUE	0.0041193
rs73032517	A	G	A	G	-0.2706	-0.0327	FALSE	FALSE	FALSE	chr3	18158110	0.073013	0.01824	PI3	TRUE	reported	1.267e-06	The onset of parkinson's disease (Nalls MA et al.)	0.0558	TRUE	reported	0.000848494	23.5156	TRUE	0.000848555	9.08674e-05	TRUE	0.0145555
rs75505347	T	C	T	C	0.3917	0.0067	FALSE	FALSE	FALSE	chr12	40491747	0.809716	0.027825	PI3	TRUE	reported	6.117e-09	The onset of parkinson's disease (Nalls MA et al.)	0.0674	TRUE	reported	0.00121811	33.7719	TRUE	0.0012182	1.64022e-06	TRUE	2.77347e-05
rs75646569	T	G	T	G	-0.1916	0.0193	FALSE	FALSE	FALSE	chr5	61049597	0.140501	0.013094	PI3	TRUE	reported	5.618e-13	The onset of parkinson's disease (Nalls MA et al.)	0.0266	TRUE	reported	0.00187001	51.8796	TRUE	0.00187015	6.14493e-05	TRUE	1.0086e-05
rs7695720	A	C	A	C	0.1255	0.0279	FALSE	FALSE	FALSE	chr4	76262147	0.007033	0.010351	PI3	TRUE	reported	1.528e-09	The onset of parkinson's disease (Nalls MA et al.)	0.0208	TRUE	reported	0.00131287	36.4023	TRUE	0.00131296	0.000205455	TRUE	0.00631478
rs7818035	A	G	A	G	-0.693	0.0499	FALSE	FALSE	FALSE	chr8	11470727	0.341632	0.052474	PI3	TRUE	reported	1.244e-06	The onset of parkinson's disease (Nalls MA et al.)	0.1429	TRUE	reported	0.000848522	23.5164	TRUE	0.000848584	2.55641e-05	TRUE	0.00268824
rs79436216	A	G	A	G	-0.2816	0.0003	FALSE	FALSE	FALSE	chr12	63869748	0.991732	0.02895	PI3	TRUE	reported	3.022e-06	The onset of parkinson's disease (Nalls MA et al.)	0.0603	TRUE	reported	0.000786899	21.8072	TRUE	0.000786955	3.03649e-09	TRUE	0.000483082
rs8080714	T	C	T	C	0.1016	0.0008	FALSE	FALSE	FALSE	chr17	68276036	0.928734	0.008945	PI3	TRUE	reported	1.029e-06	The onset of parkinson's disease (Nalls MA et al.)	0.0208	TRUE	reported	0.000860829	23.8577	TRUE	0.000860891	2.26188e-07	TRUE	0.000320441
rs823106	C	G	C	G	-0.1492	-0.0037	FALSE	TRUE	TRUE	chr1	205687325	0.790103	0.013901	PI3	TRUE	reported	4.1e-10	The onset of parkinson's disease (Nalls MA et al.)	0.0239	TRUE	reported	0.00140527	38.9682	FALSE	0.00140538	2.0028e-06	TRUE	6.86512e-06
rs847685	C	G	C	G	-0.1483	-0.0013	FALSE	TRUE	TRUE	chr17	50123470	0.907453	0.011183	PI3	TRUE	reported	3.983e-07	The onset of parkinson's disease (Nalls MA et al.)	0.0293	TRUE	reported	0.00092422	25.6163	FALSE	0.000924287	3.82149e-07	TRUE	0.000205017
rs858295	A	G	A	G	0.1039	-0.0027	FALSE	FALSE	FALSE	chr7	23205950	0.756725	0.008716	PI3	TRUE	reported	3.831e-09	The onset of parkinson's disease (Nalls MA et al.)	0.0176	TRUE	reported	0.00125687	34.8477	TRUE	0.00125696	2.71312e-06	TRUE	2.4989e-05
rs9840232	T	C	T	C	0.1157	-0.0116	FALSE	FALSE	FALSE	chr3	151334574	0.268618	0.010486	PI3	TRUE	reported	6.565e-07	The onset of parkinson's disease (Nalls MA et al.)	0.0233	TRUE	reported	0.000889607	24.6561	TRUE	0.000889672	3.46211e-05	TRUE	0.00283992
rs9845968	A	G	A	G	-0.0842	0.0012	FALSE	FALSE	FALSE	chr3	46489654	0.888671	0.008572	PI3	TRUE	reported	1.416e-06	The onset of parkinson's disease (Nalls MA et al.)	0.0175	TRUE	reported	0.000835248	23.1482	TRUE	0.000835308	5.54507e-07	TRUE	0.000449091
rs113730632	G	A	G	A	0.41094	-0.0237	FALSE	FALSE	FALSE	chr3	23951314	0.086763	0.013838	MICB	TRUE	reported	1.648e-06	Cognitive progression in parkinson's disease (Tan MMX et al.)	0.0857483	TRUE	reported	0.00817053	22.9506	TRUE	0.00817634	8.29519e-05	TRUE	3.41006e-05
rs143371462	G	A	G	A	-0.636032	-0.0309	FALSE	FALSE	FALSE	chr12	20812884	0.302792	0.029986	MICB	TRUE	reported	6.75934e-07	Cognitive progression in parkinson's disease (Tan MMX et al.)	0.128022	TRUE	reported	0.00877542	24.6648	TRUE	0.00878167	2.99799e-05	TRUE	6.87528e-06
rs17092224	C	G	C	G	-0.26771	-0.0043	FALSE	TRUE	TRUE	chr11	107127349	0.735327	0.01272	MICB	TRUE	reported	3.85251e-06	Cognitive progression in parkinson's disease (Tan MMX et al.)	0.0579561	TRUE	reported	0.00759499	21.3216	FALSE	0.0076004	3.23229e-06	TRUE	1.36427e-05
rs2956605	A	C	A	C	-0.171526	-0.0024	FALSE	FALSE	FALSE	chr8	74970819	0.757992	0.007789	MICB	TRUE	reported	3.70084e-06	Cognitive progression in parkinson's disease (Tan MMX et al.)	0.0370666	TRUE	reported	0.00762217	21.3985	TRUE	0.0076276	2.68554e-06	TRUE	1.2678e-05
rs34105455	G	A	G	A	-0.24632	0.0138	FALSE	FALSE	FALSE	chr11	8882396	0.243413	0.01183	MICB	TRUE	reported	3.64359e-06	Cognitive progression in parkinson's disease (Tan MMX et al.)	0.0531924	TRUE	reported	0.00763273	21.4283	TRUE	0.00763817	3.84691e-05	TRUE	3.52048e-05
rs429358	C	T	C	T	-0.381391	-0.0246	FALSE	FALSE	FALSE	chr19	44908684	0.013481	0.009956	MICB	TRUE	reported	2.52773e-13	Cognitive progression in parkinson's disease (Tan MMX et al.)	0.0521209	TRUE	reported	0.0188435	53.5064	TRUE	0.0188568	0.000172599	TRUE	2.09688e-10
rs5755468	C	T	C	T	-0.170503	0.0026	FALSE	FALSE	FALSE	chr22	34970241	0.735	0.007681	MICB	TRUE	reported	4.15675e-06	Cognitive progression in parkinson's disease (Tan MMX et al.)	0.0370386	TRUE	reported	0.00754351	21.176	TRUE	0.00754889	3.24003e-06	TRUE	1.46215e-05
rs6488987	C	T	C	T	0.178	0.0038	FALSE	FALSE	FALSE	chr12	125083207	0.624531	0.007764	MICB	TRUE	reported	1.65091e-06	Cognitive progression in parkinson's disease (Tan MMX et al.)	0.037145	TRUE	reported	0.00816929	22.9471	TRUE	0.0081751	6.77111e-06	TRUE	7.65894e-06
rs17367669	T	G	T	G	0.205568	0.0093	FALSE	FALSE	FALSE	chr5	122191027	0.35098	0.009971	MICB	TRUE	reported	1.86399e-06	Motor progression in parkinson's disease (Tan MMX et al.)	0.0431173	TRUE	reported	0.007918	22.7145	TRUE	0.00792352	2.46122e-05	TRUE	1.52421e-05
rs6741991	G	A	CACACATACAC	TACACATACAC	0.197311	-0.0018	TRUE	FALSE	FALSE	chr2	23493673	0.837213	0.008761	MICB	TRUE	reported	2.91008e-06	Motor progression in parkinson's disease (Tan MMX et al.)	0.0421869	TRUE	reported	0.00762227	21.8596	FALSE	0.00762759	1.19358e-06	TRUE	9.12277e-06
rs72767442	A	T	A	T	-0.175821	-0.004	FALSE	TRUE	TRUE	chr15	94320087	0.599084	0.007609	MICB	TRUE	reported	1.6886e-06	Motor progression in parkinson's disease (Tan MMX et al.)	0.0367249	TRUE	reported	0.00798361	22.9042	FALSE	0.00798917	7.81713e-06	TRUE	8.37639e-06
rs7870456	T	C	T	C	0.208959	0.0015	FALSE	FALSE	FALSE	chr9	8454921	0.863198	0.008706	MICB	TRUE	reported	1.52574e-06	Motor progression in parkinson's disease (Tan MMX et al.)	0.0434622	TRUE	reported	0.00805097	23.099	TRUE	0.00805658	8.39214e-07	TRUE	4.84574e-06
rs10253857	T	C	T	C	-0.234446	0.004	FALSE	FALSE	FALSE	chr7	17673826	0.682774	0.009788	MICB	TRUE	reported	3.86158e-06	Composite progression in parkinson's disease (Tan MMX et al.)	0.0507602	TRUE	reported	0.00768365	21.3169	TRUE	0.00768919	4.7226e-06	TRUE	1.47435e-05
rs11634227	C	T	C	T	-0.208777	-0.0044	FALSE	FALSE	FALSE	chr15	94318611	0.563943	0.007626	MICB	TRUE	reported	1.19479e-06	Composite progression in parkinson's disease (Tan MMX et al.)	0.0429892	TRUE	reported	0.00848834	23.5685	TRUE	0.00849445	9.41632e-06	TRUE	6.32337e-06
rs13424530	A	G	CTCCAC	TTCCAC	0.197397	0.0073	TRUE	FALSE	FALSE	chr2	108292945	0.333493	0.007548	MICB	TRUE	reported	4.05649e-06	Composite progression in parkinson's disease (Tan MMX et al.)	0.0428336	TRUE	reported	0.00764989	21.2225	FALSE	0.00765541	2.64572e-05	TRUE	3.01247e-05
rs17367669	T	G	T	G	0.233637	0.0093	FALSE	FALSE	FALSE	chr5	122191027	0.35098	0.009971	MICB	TRUE	reported	3.30496e-06	Composite progression in parkinson's disease (Tan MMX et al.)	0.0502349	TRUE	reported	0.0077903	21.6151	TRUE	0.00779591	2.46122e-05	TRUE	2.41698e-05
rs17554587	C	G	C	G	0.241553	0.003	FALSE	TRUE	TRUE	chr15	45744252	0.775651	0.010527	MICB	TRUE	reported	3.10605e-06	Composite progression in parkinson's disease (Tan MMX et al.)	0.0517944	TRUE	reported	0.0078329	21.7342	FALSE	0.00783854	2.2962e-06	TRUE	1.0389e-05
rs224750	T	C	T	C	-0.214118	0.002	FALSE	FALSE	FALSE	chr10	33942102	0.796135	0.007741	MICB	TRUE	reported	1.08548e-06	Composite progression in parkinson's disease (Tan MMX et al.)	0.0439174	TRUE	reported	0.00855422	23.753	TRUE	0.00856038	1.88875e-06	TRUE	3.85537e-06
rs429358	C	T	C	T	0.349423	-0.0246	FALSE	FALSE	FALSE	chr19	44908684	0.013481	0.009956	MICB	TRUE	reported	1.17312e-08	Composite progression in parkinson's disease (Tan MMX et al.)	0.0612637	TRUE	reported	0.0116702	32.5073	TRUE	0.0116785	0.000172599	TRUE	1.44868e-06
rs62343939	T	C	T	C	0.42749	0.0324	FALSE	FALSE	FALSE	chr5	4699328	0.051785	0.016659	MICB	TRUE	reported	3.25268e-06	Composite progression in parkinson's disease (Tan MMX et al.)	0.0918508	TRUE	reported	0.00780123	21.6457	TRUE	0.00780685	0.000106942	TRUE	7.69245e-05
rs79987229	T	A	T	A	0.851851	0.009	FALSE	TRUE	TRUE	chr6	119112570	0.788285	0.033515	MICB	TRUE	reported	2.57262e-06	Composite progression in parkinson's disease (Tan MMX et al.)	0.181157	TRUE	reported	0.00796203	22.0954	FALSE	0.00796777	2.03988e-06	TRUE	8.57702e-06
rs10513789	T	G	T	G	0.1596	0.0021	FALSE	FALSE	FALSE	chr3	183042285	0.828827	0.009713	MICB	TRUE	reported	3.185e-13	The onset of parkinson's disease (Nalls MA et al.)	0.0219	TRUE	reported	0.00191415	53.1063	TRUE	0.00191429	1.322e-06	TRUE	1.0818e-07
rs10756905	T	C	T	C	0.1011	-0.006	FALSE	FALSE	FALSE	chr9	17726890	0.474385	0.008387	MICB	TRUE	reported	2.456e-07	The onset of parkinson's disease (Nalls MA et al.)	0.0196	TRUE	reported	0.000959849	26.6047	TRUE	0.000959919	1.4473e-05	TRUE	0.000703827
rs10766301	T	C	T	C	0.0907	0.0028	FALSE	FALSE	FALSE	chr11	16195867	0.704149	0.007374	MICB	TRUE	reported	2.205e-06	The onset of parkinson's disease (Nalls MA et al.)	0.0192	TRUE	reported	0.000805179	22.3142	TRUE	0.000805237	4.07683e-06	TRUE	0.00101752
rs10847864	T	G	T	C	0.1274	0.0451	TRUE	FALSE	FALSE	chr12	122842051	0.777875	0.159878	MICB	TRUE	reported	9.812e-13	The onset of parkinson's disease (Nalls MA et al.)	0.0179	TRUE	reported	0.00182587	50.6526	FALSE	0.001826	2.25035e-06	TRUE	2.72735e-07
rs111972941	A	G	A	G	-0.2482	-0.0038	FALSE	FALSE	FALSE	chr1	4763649	0.827582	0.017447	MICB	TRUE	reported	1.375e-06	The onset of parkinson's disease (Nalls MA et al.)	0.0514	TRUE	reported	0.000841282	23.3156	TRUE	0.000841343	1.34161e-06	TRUE	0.000518056
rs112413063	T	C	T	C	0.1813	-0.002	FALSE	FALSE	FALSE	chr2	28907721	0.897813	0.015573	MICB	TRUE	reported	4.618e-06	The onset of parkinson's disease (Nalls MA et al.)	0.0396	TRUE	reported	0.000756322	20.9592	TRUE	0.000756376	4.66448e-07	TRUE	0.000828866
rs114797774	T	C	GTTCTAACCAGGGACAAA	GTTCTAACCAGGGACAAG	0.3901	0.0161	TRUE	FALSE	FALSE	chr1	161498623	0.428453	0.020332	MICB	TRUE	reported	9.426e-07	The onset of parkinson's disease (Nalls MA et al.)	0.0796	TRUE	reported	0.000866521	24.0157	FALSE	0.000866584	1.77381e-05	TRUE	0.00166421
rs12929797	T	C	T	C	0.082	0.0175	FALSE	FALSE	FALSE	chr16	52599032	0.021747	0.007626	MICB	TRUE	reported	1.32e-06	The onset of parkinson's disease (Nalls MA et al.)	0.017	TRUE	reported	0.000839451	23.2648	TRUE	0.000839511	0.0001489	TRUE	0.0365293
rs12934900	A	T	A	T	-0.1215	0.0152	FALSE	TRUE	TRUE	chr16	30912281	0.051394	0.007802	MICB	TRUE	reported	4.331e-11	The onset of parkinson's disease (Nalls MA et al.)	0.0184	TRUE	reported	0.00157204	43.5999	FALSE	0.00157215	0.00010732	TRUE	0.000259485
rs142660239	T	G	T	G	-0.3772	-0.0302	FALSE	FALSE	FALSE	chr1	152311266	0.34338	0.031873	MICB	TRUE	reported	1.283e-06	The onset of parkinson's disease (Nalls MA et al.)	0.0779	TRUE	reported	0.000845923	23.4443	TRUE	0.000845984	2.53875e-05	TRUE	0.00272015
rs144814361	T	C	T	C	0.4411	0.0535	FALSE	FALSE	FALSE	chr10	119651405	0.036793	0.025622	MICB	TRUE	reported	9.065e-11	The onset of parkinson's disease (Nalls MA et al.)	0.068	TRUE	reported	0.00151714	42.0751	TRUE	0.00151725	0.000123231	TRUE	0.000513881
rs145217940	A	T	A	T	0.4186	0.0235	FALSE	TRUE	TRUE	chr18	71954209	0.508372	0.035532	MICB	TRUE	reported	8.909e-07	The onset of parkinson's disease (Nalls MA et al.)	0.0852	TRUE	reported	0.000870905	24.1373	FALSE	0.000870968	1.23713e-05	TRUE	0.00119373
rs182621729	T	C	T	C	0.3083	0.0017	FALSE	FALSE	FALSE	chr7	152720764	0.951199	0.027777	MICB	TRUE	reported	1.113e-06	The onset of parkinson's disease (Nalls MA et al.)	0.0633	TRUE	reported	0.00085585	23.7196	TRUE	0.000855912	1.05893e-07	TRUE	0.000310345
rs2208485	A	G	A	G	-0.0936	-0.0019	FALSE	FALSE	FALSE	chr9	17599214	0.798186	0.007431	MICB	TRUE	reported	2.652e-07	The onset of parkinson's disease (Nalls MA et al.)	0.0182	TRUE	reported	0.000954167	26.4471	TRUE	0.000954236	1.84874e-06	TRUE	0.000232051
rs2248244	A	G	A	G	0.1001	0.0073	FALSE	FALSE	FALSE	chr21	37480059	0.386882	0.008437	MICB	TRUE	reported	2.005e-06	The onset of parkinson's disease (Nalls MA et al.)	0.0211	TRUE	reported	0.000812046	22.5046	TRUE	0.000812104	2.11624e-05	TRUE	0.00289005
rs2295547	A	C	GTAATG	GTAATT	0.0894	-0.005	TRUE	FALSE	FALSE	chr20	3191595	0.543389	0.008228	MICB	TRUE	reported	8.768e-07	The onset of parkinson's disease (Nalls MA et al.)	0.0182	TRUE	reported	0.000870531	24.1269	FALSE	0.000870593	1.04388e-05	TRUE	0.00105425
rs28370649	A	G	A	G	-0.2836	0.0408	FALSE	FALSE	FALSE	chr12	40005347	0.217066	0.033053	MICB	TRUE	reported	2.203e-07	The onset of parkinson's disease (Nalls MA et al.)	0.0547	TRUE	reported	0.00096972	26.8786	TRUE	0.00096979	4.31025e-05	TRUE	0.00218682
rs2949760	A	G	A	G	0.0915	-0.0078	FALSE	FALSE	FALSE	chr7	143513859	0.329438	0.007998	MICB	TRUE	reported	1.998e-06	The onset of parkinson's disease (Nalls MA et al.)	0.0193	TRUE	reported	0.000810971	22.4748	TRUE	0.000811029	2.68886e-05	TRUE	0.00368613
rs329647	C	G	C	G	-0.1133	0.0027	FALSE	TRUE	TRUE	chr11	133894771	0.744006	0.008268	MICB	TRUE	reported	1.944e-10	The onset of parkinson's disease (Nalls MA et al.)	0.0178	TRUE	reported	0.00146088	40.5124	FALSE	0.00146099	3.03337e-06	TRUE	5.55482e-06
rs34311866	T	C	T	C	-0.2272	0.0043	FALSE	FALSE	FALSE	chr4	958159	0.641789	0.009243	MICB	TRUE	reported	7.974e-23	The onset of parkinson's disease (Nalls MA et al.)	0.0231	TRUE	reported	0.00348103	96.73	TRUE	0.00348128	6.13573e-06	TRUE	1.8063e-12
rs34679758	A	G	A	G	0.1275	-0.0431	FALSE	FALSE	FALSE	chr16	71961528	0.0002889	0.011889	MICB	TRUE	reported	8.715e-07	The onset of parkinson's disease (Nalls MA et al.)	0.0259	TRUE	reported	0.000874321	24.232	TRUE	0.000874384	0.00037138	TRUE	0.199045
rs35265698	C	G	C	G	0.2	-0.0254	FALSE	TRUE	TRUE	chr6	32593557	0.021538	0.011051	MICB	TRUE	reported	3.927e-11	The onset of parkinson's disease (Nalls MA et al.)	0.0303	TRUE	reported	0.0015708	43.5656	FALSE	0.00157092	0.000149054	TRUE	0.000621945
rs356203	T	C	T	C	-0.2398	0	FALSE	FALSE	FALSE	chr4	89744890	0.99564	0.00545	MICB	TRUE	reported	3.007e-41	The onset of parkinson's disease (Nalls MA et al.)	0.0178	TRUE	reported	0.00651106	181.479	TRUE	0.00651152	0	TRUE	7.01705e-24
rs35749011	A	G	A	G	0.7508	-0.0061	FALSE	FALSE	FALSE	chr1	155162560	0.871311	0.037656	MICB	TRUE	reported	5.022e-30	The onset of parkinson's disease (Nalls MA et al.)	0.0659	TRUE	reported	0.00466527	129.792	TRUE	0.00466561	7.42065e-07	TRUE	3.83026e-17
rs41286192	A	G	A	G	-0.3164	-0.0238	FALSE	FALSE	FALSE	chr6	132797077	0.323616	0.024112	MICB	TRUE	reported	2.298e-06	The onset of parkinson's disease (Nalls MA et al.)	0.067	TRUE	reported	0.000804644	22.2993	TRUE	0.000804702	2.75495e-05	TRUE	0.00395234
rs4488803	A	G	A	G	-0.1136	-0.0096	FALSE	FALSE	FALSE	chr3	58232625	0.206572	0.007601	MICB	TRUE	reported	1.076e-08	The onset of parkinson's disease (Nalls MA et al.)	0.0199	TRUE	reported	0.00117536	32.5851	TRUE	0.00117544	4.5116e-05	TRUE	0.000588321
rs4566208	A	G	A	G	0.0957	0.0059	FALSE	FALSE	FALSE	chr17	16107606	0.430448	0.007483	MICB	TRUE	reported	3.884e-08	The onset of parkinson's disease (Nalls MA et al.)	0.0174	TRUE	reported	0.00109114	30.2478	TRUE	0.00109122	1.75825e-05	TRUE	0.00032392
rs4588066	A	G	A	G	0.1046	-0.0067	FALSE	FALSE	FALSE	chr18	43092999	0.39126	0.007815	MICB	TRUE	reported	4.453e-09	The onset of parkinson's disease (Nalls MA et al.)	0.0178	TRUE	reported	0.00124541	34.5296	TRUE	0.0012455	2.07942e-05	TRUE	0.00012756
rs4613239	C	G	C	G	-0.1784	-0.0161	FALSE	TRUE	TRUE	chr2	168263099	0.152116	0.011242	MICB	TRUE	reported	6.215e-13	The onset of parkinson's disease (Nalls MA et al.)	0.0248	TRUE	reported	0.00186511	51.7434	FALSE	0.00186525	5.80163e-05	TRUE	9.17127e-06
[truncated: 1,337 more rows]

## Sheet: S4
Supplementary Table S4: Plasma proteins associated with PD progressions and onset identified through PWAS analysis
[truncated: 2,128 more rows]

## Sheet: S5
Supplementary Table S5: Plasma and brain proteins associated with PD progressions and onset identified through SMR analysis
[truncated: 379 more rows]

[truncated: 6 more sheets: S6, S7, S8, S9, S10, S11]
